# Supplementary material for: The interactions between climate and soil factors influence the taxonomic and phylogenetic diversity of woody plants in the subtropical karst region
Source: PeerJ. 2026 May 22;14:e21365. doi: 10.7717/peerj.21365 (PMC13200658; doi:10.7717/peerj.21365)
Supplement: Supplemental Information 2 [file peerj-14-21365-s002.csv]

sitenum	longitude	latitude	elevation (m)	area (m²)	habitat_type	forest_type	Bio1	Bio2	Bio3	Bio4	Bio5	Bio6	Bio7	Bio8	Bio9	Bio10	Bio11	Bio12	Bio13	Bio14	Bio15	Bio16	Bio17	Bio18	Bio19	PET	AK	AL	AN	AP	BD	C1	CA	CEC	CL	CW1	Dc	Dh	GRAV	H	K	MG	NA	PH	POR	SA	SI	SOM	SW1
365	107.1154	28.844	1950	800	karst	DBF	11.07050178	10.42046403	34.26751689	693.441868	26.77155963	-2.989516685	30.19208811	19.39758971	2.202773186	19.3926915	2.174440505	1036.211658	143.9632976	23.60891693	0.664895658	451.4677675	68.75038665	451.7180188	68.749336	1109.356153	122.1902129	2.323939894	119.5378239	5.129404418	1.211276075	5.996276626	5.826864771	18.92102114	32.62813546	0.707144525	2.740361507	1.933808623	12.22478783	0.286664426	0.251247916	0.874586338	0.251247916	6.446790239	54.20463777	22.76289554	44.42270862	4.006719616	0.411224398
366	108.6109	27.9437	2170	200	non_karst	MF	9.372317527	11.87763935	37.09584249	730.3952812	25.6045439	-6.289282605	32.25843436	18.08356168	0.04157955	18.07728042	0.007669658	1033.111831	132.1105644	20.91409913	0.658173214	422.6968354	81.15791518	422.9975004	81.17660397	1043.152147	123.3304352	2.459510786	119.0259963	5.095235438	1.211473084	5.990094991	5.258596101	17.84145982	32.74231273	0.710977785	2.611557875	1.942471779	11.327943	0.291964188	0.250101953	0.788798414	0.250101953	6.483791249	54.02397913	22.68260183	44.47878291	3.921990653	0.408263835
367	108.611	27.9437	2200	200	non_karst	MF	9.251720262	11.9412526	37.26127556	729.3841845	25.49282084	-6.43855527	32.31030422	17.95261115	-0.06642679	17.94616548	-0.101278564	1030.36419	131.2948243	20.82154034	0.658658872	421.093728	80.9691633	421.4028564	80.98810892	1043.788169	123.3305622	2.459543577	119.0259926	5.095242006	1.211472959	5.990094205	5.258382785	17.84118545	32.74230159	0.710978252	2.611548614	1.942472038	11.32772124	0.291964873	0.250101991	0.78878586	0.250101991	6.48373878	54.02392951	22.68260394	44.47878215	3.92201797	0.408264114
368	108.67471	27.90106	2280	200	non_karst	MF	8.827251729	12.10830324	37.65045712	727.1988529	25.11933169	-6.953728617	32.49712899	17.51499087	-0.459518028	17.50789965	-0.497660101	1047.900177	134.414116	21.71310999	0.653370143	428.9959566	85.83796822	429.3361968	85.93931552	1047.073441	123.3761828	2.474122293	119.023918	5.097486457	1.211426768	5.989550536	5.151283905	17.65944779	32.74081955	0.711100992	2.607690836	1.942641977	11.22691335	0.29224188	0.250118207	0.78124542	0.250118207	6.457462678	54.00510029	22.68316851	44.47850431	3.932320138	0.408333824
369	108.63936	27.896335	2140	200	non_karst	MF	9.436413908	11.80079123	36.87708255	731.196483	25.66972823	-6.192228294	32.21736711	18.15938496	0.096193513	18.15315881	0.062732114	1049.196643	135.7933105	21.73985983	0.653263676	431.0713321	84.68101851	431.3612843	84.73780065	1043.973564	123.3340127	2.462685001	119.0247638	5.095123476	1.211474401	5.989792055	5.228572425	17.7580918	32.74561722	0.710929332	2.611580494	1.942549855	11.30672086	0.292014257	0.250108178	0.78574777	0.250108178	6.477231402	54.02261743	22.6824628	44.47867906	3.921338443	0.408232506
370	108.645534	27.887198	730	800	non_karst	EBF	15.08340554	8.807832376	29.08272458	778.8974816	30.90415714	0.799423475	29.78557364	24.29602076	5.149771536	24.29751037	5.160583945	1182.947792	175.1316994	26.3155282	0.629150727	508.7151921	94.58485641	508.6075207	94.64103647	1014.345909	123.3354716	2.463610656	119.0246753	5.095178293	1.21147291	5.989732632	5.22047446	17.73878464	32.74596315	0.710921951	2.611322739	1.942580268	11.30006274	0.292027894	0.250109168	0.785008953	0.250109168	6.475397725	54.021938	22.68245384	44.47868826	3.921616519	0.408227548
371	108.6568784	27.881599	800	800	non_karst	EBF	14.78634035	8.957952308	29.46922738	776.4733889	30.63255414	0.434759401	29.91691653	23.97608711	4.883673138	23.97712657	4.89196812	1180.843227	174.150928	26.27634075	0.629340232	507.1232174	95.00051999	507.038663	95.07187578	1016.084392	123.3454364	2.4666504	119.0244756	5.095720599	1.211461366	5.989642748	5.198834905	17.70485101	32.74512932	0.710952827	2.61027503	1.942624528	11.27872598	0.29208471	0.250111877	0.783552375	0.250111877	6.470074561	54.01786024	22.68260061	44.47866717	3.92410768	0.408245458
372	108.6269743	27.890334	830	800	non_karst	EBF	14.71308697	9.017050254	29.64429806	775.0900339	30.55378065	0.343571004	29.94093232	23.88427066	4.825277831	23.88523619	4.832941995	1166.808471	170.9171346	25.72662527	0.632239897	500.0148588	92.61298926	499.932966	92.64407383	1016.361184	123.3136842	2.45773086	119.0250755	5.093998503	1.211497114	5.989876364	5.259847596	17.79298999	32.74820043	0.710842893	2.613304802	1.942513842	11.34066436	0.291911069	0.250103479	0.787443962	0.250103479	6.485100994	54.03045143	22.68208506	44.47876071	3.916516548	0.408180333
373	108.64145	27.87298	810	800	non_karst	EBF	14.76639042	8.970078543	29.51370337	775.671776	30.60645111	0.417286882	29.91409909	23.94550575	4.871854012	23.94651735	4.879848952	1175.210533	172.8871924	26.11660123	0.63006064	504.448346	94.24246721	504.3623036	94.28999599	1016.471827	123.3202779	2.460509877	119.0249247	5.094320243	1.211490099	5.989742988	5.237898279	17.74799132	32.74837332	0.710841507	2.612426321	1.942589591	11.32091107	0.291957192	0.250106301	0.785649786	0.250106301	6.480050357	54.02764344	22.68213857	44.47878017	3.917937354	0.408178574
374	108.66944	27.85823	870	800	non_karst	EBF	14.48997608	9.103727838	29.85951817	773.1312305	30.35905991	0.086785158	30.04539485	23.64856901	4.628932999	23.64902301	4.633861617	1180.558353	173.5779319	26.36079493	0.628808107	506.6934153	95.96875459	506.6420123	96.04821075	1018.456907	123.3451389	2.468192126	119.0245739	5.095698891	1.211459624	5.989524474	5.183227276	17.6615763	32.74611374	0.710916124	2.609567055	1.942716727	11.26672582	0.292097788	0.250112615	0.781928155	0.250112615	6.466679073	54.01753916	22.68250083	44.47876839	3.924312562	0.408221645
375	108.66952	27.909846	2100	200	non_karst	MF	9.555344655	11.72610932	36.65096316	733.6804918	25.79306407	-6.059612708	32.18206032	18.30818308	0.187853387	18.30216273	0.155850876	1062.205649	138.8366444	22.16611005	0.651013489	437.4336524	86.47382461	437.7201452	86.56808294	1042.883311	123.3757391	2.47349819	119.0240068	5.097484126	1.211427648	5.989600832	5.157447006	17.67613514	32.74041055	0.711109879	2.607873995	1.942618782	11.23150982	0.292234476	0.250117639	0.781865219	0.250117639	6.458874562	54.00532161	22.68319401	44.47849504	3.932216194	0.408339717
376	108.65811	27.90683673	2300	200	non_karst	MF	8.767323528	12.14709581	37.75680532	726.5895242	25.05825291	-7.031008739	32.51510792	17.44563937	-0.513243756	17.43854372	-0.551509325	1040.054712	132.5973408	21.41474746	0.655002973	424.982839	84.54066192	425.321763	84.62334391	1047.114735	123.3622635	2.469813666	119.0242866	5.096718334	1.211442784	5.989674157	5.182496323	17.70706022	32.74198965	0.711053007	2.609117057	1.942593646	11.25735379	0.292161071	0.250114514	0.783285022	0.250114514	6.465380874	54.01111515	22.68297047	44.47855574	3.92854866	0.408306319
377	108.7696	27.8175	1400	400	non_karst	MBNF	12.32636148	10.28053478	33.02581271	748.9925924	28.37778618	-2.506796329	31.08795785	21.26821527	2.773355733	21.26407986	2.752025206	1166.780783	166.5656749	25.79872302	0.632520047	495.7162535	98.58820735	495.9106007	98.61492735	1033.065593	123.4233923	2.494695992	119.023023	5.100346376	1.211342359	5.988899659	4.98477344	17.34328814	32.73880777	0.711187076	2.598564402	1.943102983	11.07648439	0.292550026	0.250128159	0.768350024	0.250128159	6.415530415	53.98383213	22.68339138	44.47875237	3.94954696	0.408365279
378	106.0217	28.4463	515	800	non_karst	MBF	17.22690299	6.760500254	25.37992804	709.5840414	31.68575137	5.154581021	26.56617553	25.65506842	8.115242902	25.65739757	8.121170569	1092.929777	181.2717807	31.77902018	0.610305937	488.045013	89.1492508	487.9560054	89.10167153	961.5152948	123.5255271	2.527723739	119.0195509	5.108302571	1.211273435	5.986527609	4.730397919	17.41973049	32.71923064	0.71191046	2.591825271	1.942457223	10.79503159	0.293252695	0.250147624	0.763585071	0.250147624	6.294943605	53.88900403	22.68530083	44.47751511	4.052290457	0.408781608
379	106.0258	28.45604	237	400	non_karst	MBNF	18.33616694	6.169352446	23.82713026	719.4213923	32.71558252	6.521807949	26.08902519	26.86502517	9.102724369	26.86896542	9.117841061	1118.655155	188.9703244	32.64168572	0.606093345	503.0261442	90.84777533	502.8582051	90.79668111	955.1879859	123.5253861	2.52756223	119.0195861	5.10831779	1.211274045	5.986476572	4.731775359	17.42501641	32.71926132	0.711910394	2.591884564	1.942457403	10.79585053	0.293250246	0.250147603	0.763761703	0.250147603	6.295060325	53.88943891	22.68530004	44.4775145	4.052424547	0.408781454
380	105.6908	28.5698	630	800	non_karst	EBF	16.64440857	7.285177665	26.9133029	689.7417832	31.08250908	4.425934872	26.77340782	24.84134938	7.759456881	24.84048259	7.755378742	1086.998505	179.7529047	32.46994094	0.606451585	483.6561972	92.8726332	483.6929868	92.8435564	965.9735727	123.5314161	2.533803901	119.0191103	5.10792244	1.211271963	5.983049597	4.595720398	17.22101385	32.71979658	0.711917223	2.591734606	1.942407072	10.71850183	0.293313217	0.250147758	0.756721123	0.250147758	6.245031832	53.87106195	22.68530141	44.47751107	4.054219149	0.408786072
381	105.8393	28.5302	567	800	non_karst	MBF	16.99001828	7.056454491	26.31214496	695.1107882	31.43065942	4.89893131	26.66007393	25.2655593	8.051496956	25.26547777	8.048534542	1093.542888	181.3435876	32.63845222	0.604748675	485.180994	91.9771766	485.2034306	91.99756785	965.3806795	123.5303591	2.532217068	119.0191767	5.108003707	1.211272192	5.984430016	4.63951026	17.29487069	32.71967639	0.711915666	2.59189704	1.942417093	10.74119072	0.293299851	0.250147754	0.759022008	0.250147754	6.262908056	53.87624552	22.68530152	44.4775112	4.053760472	0.408785239
382	105.831047	28.518207	711	100	non_karst	EBF	16.42863455	7.372613455	27.15850027	689.3676099	30.9115473	4.209853832	26.91171418	24.64581399	7.561062233	24.64478532	7.552726961	1079.96254	177.1085486	32.18171233	0.606572184	477.3439262	91.17986164	477.4129291	91.19912788	969.3336919	123.5304303	2.532335372	119.019164	5.10799423	1.211271967	5.98448108	4.637711627	17.28936042	32.71967271	0.711915709	2.591869578	1.94241641	10.74032462	0.293301246	0.250147759	0.758859311	0.250147759	6.262500612	53.8758531	22.68530166	44.47751131	4.053612758	0.408785289
383	105.814021	28.524214	419	800	non_karst	EBF	17.59922778	6.770396526	25.60617176	698.1679593	31.99312627	5.659939554	26.4092143	25.90567898	8.621032271	25.90606227	8.621235549	1107.113763	185.1565692	33.11855541	0.601660536	493.2214314	93.21924097	493.2171667	93.22405367	963.3871563	123.5306127	2.532572748	119.0191527	5.107981322	1.211271946	5.984306744	4.631676659	17.27996832	32.71969355	0.71191596	2.591856517	1.942414715	10.73705569	0.293303347	0.25014776	0.758550369	0.25014776	6.260141724	53.87510925	22.68530163	44.47751125	4.053690586	0.408785431
384	105.804804	28.508434	548	800	non_karst	MBF	17.10315205	7.056771429	26.37957862	692.8117578	31.53573137	5.052420132	26.63624347	25.35542663	8.191141542	25.35492475	8.186295954	1094.814642	181.2311322	32.70491843	0.60308891	486.1823185	92.55178851	486.2219597	92.55103121	967.1917586	123.5306772	2.532692986	119.0191392	5.107971009	1.211271688	5.984389934	4.629937842	17.27399027	32.71968816	0.711915978	2.591832263	1.942413895	10.73628028	0.293304797	0.250147766	0.758381151	0.250147766	6.259799453	53.87469022	22.68530178	44.47751135	4.053499208	0.408785474
385	105.847506	28.505972	748	800	non_karst	EBF	16.28324066	7.432590105	27.29917885	689.3703123	30.78088497	4.027342135	26.97364912	24.50089172	7.41658118	24.49988571	7.407876999	1076.413176	175.9581075	32.04417139	0.607082638	475.2821567	90.87931999	475.3496636	90.90723213	970.0768202	123.5302187	2.532085753	119.0191735	5.108006851	1.211271892	5.984709242	4.644361136	17.29832333	32.71964338	0.711915399	2.591871148	1.942418336	10.74402628	0.293299138	0.25014776	0.759167767	0.25014776	6.265180397	53.87661409	22.68530176	44.47751146	4.05345218	0.408785124
386	105.6889	28.5773	600	800	non_karst	EBF	16.75440594	7.219332176	26.73374761	690.951164	31.18137066	4.558933414	26.71956847	24.96260694	7.853803541	24.96193596	7.850970806	1089.693125	180.6993131	32.53321022	0.606467712	485.4474139	92.95448712	485.4721377	92.92940833	964.7992134	123.5314276	2.533819741	119.0191111	5.107922714	1.211272001	5.982966284	4.59486884	17.22026753	32.71979969	0.711917256	2.591732045	1.942407063	10.71803938	0.293313255	0.250147757	0.756692579	0.250147757	6.244554241	53.87102317	22.6853014	44.47751106	4.054292817	0.408786084
387	108.1461	27.327	1150	800	non_karst	MBF	13.98696426	9.436916028	31.60109137	737.0299812	29.40636775	-0.181628766	29.65458949	22.71179746	4.521072594	22.71008741	4.510467399	1005.810861	133.446975	21.64538846	0.629997436	414.1955989	78.05586831	414.2959459	78.08556004	1064.917289	101.8522959	1.333935916	118.2852747	4.427695545	1.234202177	5.997338492	8.358344987	19.98849227	35.42970055	0.644182243	3.066209969	1.91460906	16.8793634	0.254306822	0.240959231	0.950328544	0.240959231	6.987219372	55.25500955	21.07094402	44.31799282	3.327721047	0.352414
388	108.13567	27.322125	903	400	non_karst	MBF	14.98768874	8.912374322	30.2700655	744.5511261	30.31653832	1.068805229	29.20248013	23.78882703	5.426991947	23.78840938	5.423781273	1027.904052	139.9344872	22.30615002	0.626268768	427.0128904	79.36654632	427.0445337	79.3799382	1059.752008	101.9282041	1.342715377	118.0107956	4.414086373	1.234002485	5.997428337	8.375670177	19.98863471	35.57415766	0.644806731	3.079358278	1.910840975	16.97347372	0.25499862	0.241684315	0.949676069	0.241684315	6.988158632	55.25425284	20.99873862	44.26709092	3.314832696	0.351830819
389	108.132176	27.3315214	825	800	non_karst	EBF	15.30313928	8.736786107	29.80678707	747.465581	30.6033461	1.455836617	29.06274907	24.13282982	5.705087223	24.13287757	5.704540031	1036.749737	142.4382357	22.59482587	0.625465729	432.5242227	79.86477255	432.5314131	79.8736065	1057.300651	103.1181802	1.385245366	118.0972913	4.454752776	1.232478822	5.99731594	8.288682926	19.92960593	35.36338595	0.648786843	3.059201291	1.913089116	16.78216167	0.256684826	0.242143519	0.944350129	0.242143519	6.979113611	55.20878667	21.15892613	44.29962683	3.321391673	0.355128755
390	108.126514	27.336413	1186	1680	non_karst	EBF	13.85708162	9.494265372	31.78322407	735.2383158	29.25398771	-0.332390588	29.6743488	22.56013681	4.41006482	22.55822444	4.398270951	1004.137707	132.7046722	21.46352079	0.631837001	413.7876829	77.42725116	413.8948369	77.4332395	1064.326681	103.9005945	1.415949112	118.0788471	4.478187503	1.231419294	5.997270629	8.234903892	19.88966505	35.26261599	0.651596246	3.049034199	1.913546465	16.68045589	0.257981655	0.242619452	0.94053769	0.242619452	6.973162972	55.17802975	21.2426363	44.30732776	3.32215387	0.357098522
391	108.137847	27.35125	1185	800	non_karst	EBF	13.85406657	9.484344901	31.70717338	736.5555056	29.27017025	-0.354511472	29.70425419	22.57119335	4.391470707	22.56937214	4.380209356	1006.630363	133.409855	21.64528659	0.631775224	415.5980657	77.80709501	415.7030023	77.8229704	1063.63491	104.9614631	1.444982986	118.4255482	4.5266742	1.230362827	5.997053633	8.143868448	19.8472093	34.95085858	0.654417443	3.017855471	1.919278185	16.4129274	0.258790574	0.242409997	0.937134548	0.242409997	6.964944756	55.1405101	21.43607239	44.37868513	3.34501598	0.360695597
392	108.157589	27.32652	865	600	non_karst	MBNF	15.11821368	8.837267483	30.00923924	747.4349248	30.47319806	1.207961574	29.18792435	23.95074642	5.524515143	23.95066509	5.523277638	1032.306621	141.3835885	22.63444558	0.624690138	429.4455579	80.24040279	429.4619862	80.28385647	1059.107473	101.1102821	1.303263816	118.5183251	4.421279633	1.235179018	5.997313463	8.384615332	20.01653877	35.38960254	0.641529218	3.06273968	1.917259727	16.88315376	0.252727135	0.239902318	0.953511768	0.239902318	6.99040736	55.27872669	21.06044069	44.35408807	3.337064925	0.351195903
393	108.1525065	27.31532941	824	800	non_karst	EBF	15.28353937	8.755683798	29.82163832	748.2208961	30.61829471	1.42248259	29.10179135	24.12410075	5.680111076	24.1242177	5.680008425	1034.206371	142.0270392	22.65695715	0.62382631	430.2400375	80.34365323	430.2479422	80.38479857	1058.685069	100.0510902	1.270831518	118.2510544	4.374703114	1.236446574	5.997485058	8.4739899	20.0694071	35.67884101	0.638316929	3.089638146	1.91261053	17.11975173	0.251650941	0.240001625	0.957786691	0.240001625	6.999259552	55.31862845	20.86098498	44.28883185	3.321830203	0.347762362
394	105.3836	26.7824	2104	400	non_karst	MF	10.97007376	8.867961871	33.55522639	630.4613778	24.02925404	-1.834222821	26.08507456	18.23733529	2.592842622	18.23541738	2.582693948	1143.344174	204.268076	19.78850554	0.768964496	577.5249198	71.33178563	577.5899582	71.29151824	952.1030701	124.0254863	2.587577348	118.944494	5.18065213	1.211990678	6.032211392	4.480936336	17.45744498	32.89466885	0.714992347	2.448073635	1.94332805	10.85559995	0.295279536	0.249387611	0.763234223	0.249387611	6.335192997	53.35072782	22.62184071	44.51129158	3.873972165	0.409979031
395	105.316032	26.719443	1791	600	non_karst	DBF	12.29155143	8.236008455	32.09742178	637.2356669	25.15846878	-0.216683668	25.44944138	19.59153539	3.818050968	19.59186723	3.821475099	1185.080896	217.4335167	20.28749809	0.777784965	608.6494327	72.3353542	608.6067908	72.31769879	951.3474183	124.449855	2.615877126	118.920314	5.212922574	1.212284754	6.043233856	4.406235269	17.44821706	32.83341709	0.717131692	2.40321597	1.944288817	10.69343768	0.296595933	0.248985726	0.763231472	0.248985726	6.317953697	53.24890459	22.61310089	44.5352389	3.930371008	0.411291008
396	105.310399	26.69998	1998	800	non_karst	MF	11.4745826	8.662356031	33.24395684	629.4869149	24.35887822	-1.231833269	25.76300646	18.68546324	3.094618642	18.68481059	3.092542693	1174.057251	213.8881227	19.62923747	0.784805288	603.8384538	71.03077749	603.845306	71.01722097	956.4417007	124.6106404	2.626211893	118.9052195	5.227915094	1.212428141	6.045263971	4.403043731	17.46452931	32.83377422	0.717965452	2.386241121	1.944880278	10.67582562	0.297058724	0.248767568	0.763009707	0.248767568	6.319477862	53.21880968	22.60303385	44.54693793	3.938968243	0.411707986
397	105.338642	26.71514128	2116	400	non_karst	MBF	10.97414143	8.902765966	33.79322028	627.2010885	23.92309499	-1.855900166	25.99195844	18.17139274	2.625791699	18.17003789	2.619398189	1163.832843	210.1691793	19.53333609	0.782184535	595.6415434	70.99748191	595.6803911	70.96825678	956.6862151	124.4032343	2.610216475	118.9409066	5.223096049	1.212423861	6.040418672	4.466027144	17.51010701	32.87559212	0.717286746	2.394316601	1.945173422	10.76978651	0.296391106	0.248800388	0.764319716	0.248800388	6.333833192	53.26115605	22.59816632	44.5420059	3.912877581	0.411344687
398	105.34053	26.743604	1642	600	non_karst	EBF	12.86300642	7.916980735	31.1905088	643.8745684	25.7332446	0.493034557	25.23641079	20.24496912	4.311250887	20.24594349	4.318064711	1193.813496	219.6906753	20.95760441	0.769541756	610.9103183	73.79770598	610.8347412	73.76396718	945.9447276	124.2463835	2.601567246	118.9420668	5.200362394	1.212182478	6.038703803	4.44396407	17.46114679	32.85902764	0.716226846	2.420006093	1.944039957	10.76269019	0.295959774	0.249143977	0.763775842	0.249143977	6.325745782	53.29396978	22.61649165	44.52532206	3.90785557	0.410780719
399	105.3275	26.75236	1648	600	non_karst	DBF	12.84445104	7.948832873	31.28879516	643.2039112	25.73884608	0.477780006	25.27253937	20.22252795	4.301704441	20.22334488	4.307655821	1184.805256	217.7922412	20.75460994	0.769262952	605.5481249	73.19388939	605.4867354	73.1699271	946.9372182	124.2384198	2.601938507	118.936904	5.191439816	1.212077195	6.03975516	4.409948701	17.42081332	32.83247113	0.715978784	2.429288856	1.943432552	10.72063882	0.295954999	0.249280461	0.763318625	0.249280461	6.315478809	53.29534831	22.62698651	44.51961767	3.916742093	0.410688268
400	105.446767	26.74397	1832	800	non_karst	MF	12.05303362	8.226288296	31.84854075	640.8436798	24.92922572	-0.526209742	25.5087158	19.41569562	3.545014712	19.4156648	3.545553168	1205.811075	219.7804375	21.19257989	0.770302197	614.9573902	74.57827723	614.9171432	74.5107562	945.3108429	123.9834203	2.581165577	118.9176528	5.206374945	1.212385822	6.027093966	4.627310312	17.61705274	33.05928844	0.715340403	2.423308088	1.944672429	11.08303729	0.295192037	0.248865461	0.765482953	0.248865461	6.38194377	53.33614033	22.56146593	44.52793215	3.818502353	0.409843896
401	105.43115	26.84165	1170	600	non_karst	EBF	14.66692645	6.80789816	28.0655961	664.8100652	27.4961792	2.782550869	24.51658709	22.31655687	5.873516918	22.31922138	5.889415476	1212.250178	224.958301	22.85276767	0.744237808	613.4700314	77.31851692	613.3123989	77.28668435	927.8082001	123.892359	2.581811866	118.926241	5.154723463	1.211675593	6.025926518	4.471482223	17.39064957	32.89782019	0.713799909	2.487941399	1.941980071	10.90458724	0.294850431	0.249699807	0.760477398	0.249699807	6.33322535	53.40384482	22.63704485	44.49593433	3.846582839	0.409155317
402	105.40482	26.83612	1166	600	non_karst	MBF	14.69723561	6.836112892	28.17752642	664.0801431	27.53954398	2.816192659	24.52427232	22.33406142	5.910477255	22.33680922	5.926938414	1208.179629	224.634617	22.63385094	0.746233298	612.5756769	76.80123567	612.4027647	76.76712711	929.2036596	123.9058918	2.581298002	118.9396139	5.156118319	1.211706046	6.028148036	4.454172342	17.3837631	32.87215914	0.713967445	2.483419789	1.942099977	10.85715098	0.294880004	0.24969732	0.761339911	0.24969732	6.325274591	53.3993359	22.64124772	44.49683495	3.863389486	0.409372809
403	105.4577	26.860776	1649	900	non_karst	EBF	12.7229535	7.765243858	30.50941936	649.7073004	25.68166397	0.396564893	25.33288746	20.22794916	4.121956321	20.22780047	4.121704634	1164.832639	210.7750292	21.43029222	0.74983646	585.1863032	74.14396068	585.1772021	74.11351041	935.8781362	123.87631	2.58249681	118.912649	5.148213029	1.211579362	6.023434787	4.471562587	17.36927608	32.90683301	0.713503703	2.500340838	1.941546871	10.93451479	0.294798107	0.249763671	0.759011169	0.249763671	6.335250341	53.41520901	22.63904305	44.49257577	3.832677366	0.408884453
404	105.474115	26.818441	1672	800	non_karst	MF	12.66351526	7.854186497	30.78730629	647.5220634	25.58534229	0.287140721	25.33638702	20.13364416	4.085048353	20.13355348	4.085030957	1188.758532	215.5918262	21.67203744	0.754581302	598.8196055	75.06977216	598.8105658	75.05252307	938.7472133	123.9297033	2.586552277	118.8819007	5.163266008	1.211748853	6.02340445	4.521449302	17.447781	32.98304653	0.713883193	2.479762138	1.94211693	11.01612947	0.29501736	0.249541638	0.759891588	0.249541638	6.357077474	53.37869053	22.61179066	44.50055004	3.811410173	0.408873367
405	105.48008	26.80602	1530	600	non_karst	EBF	13.24065333	7.554932104	30.02111213	652.0472978	26.09982138	0.992627909	25.07168058	20.75273896	4.604609521	20.75351142	4.609553695	1209.897801	221.3722476	22.15514668	0.754724402	612.0457093	76.10288778	611.9860912	76.07022338	936.2943283	123.9428184	2.587186404	118.8702894	5.168241098	1.211814309	6.023217692	4.540740854	17.47498021	33.01182366	0.713993924	2.473515547	1.942296793	11.04733261	0.295073137	0.249455391	0.760304161	0.249455391	6.364525228	53.36823359	22.60082009	44.50343576	3.803796993	0.408856316
406	105.46937	26.787867	1900	600	non_karst	DBF	11.76375376	8.356929765	32.1326506	639.175368	24.71718127	-0.851028799	25.6923428	19.13414946	3.284479731	19.13313436	3.279203896	1182.504429	213.097993	21.00742909	0.76353298	597.2916387	73.89094679	597.3198647	73.84823138	944.9910699	123.9474249	2.585318476	118.8805317	5.17754724	1.211959055	6.024382245	4.563643374	17.51428692	33.02563066	0.714302887	2.460165969	1.942880296	11.05624079	0.295094848	0.249321513	0.761782734	0.249321513	6.36934285	53.35950628	22.59091534	44.50893801	3.807807477	0.409083869
407	105.281	26.9127	2186	600	non_karst	MF	10.64588623	9.145179017	34.32019238	626.116355	23.95846361	-2.125233711	26.48504641	17.90939068	2.336191305	17.90567483	2.316225301	1033.552316	184.1097253	16.63414034	0.778015697	522.5559851	61.34120394	522.7451115	61.39630143	959.9335567	123.8717764	2.56651176	118.9759081	5.122196194	1.211460423	6.032417692	4.29486154	17.2012933	32.70938448	0.71342076	2.527121855	1.939990355	10.59752658	0.29443943	0.250030733	0.764650928	0.250030733	6.256101344	53.43454348	22.68027284	44.48245928	3.936006441	0.409668968
408	105.3418	26.7627	1893	600	karst	MBF	11.84847629	8.460350825	32.58287823	635.6760589	24.83105131	-0.752550774	25.71002736	19.1557988	3.401470943	19.15518762	3.399094154	1160.951217	210.4655951	20.10654368	0.770661635	590.3812393	71.8904051	590.3902618	71.85975333	950.8551569	124.1632752	2.59663073	118.9435893	5.18749315	1.212046311	6.037521975	4.430207684	17.43043454	32.84749723	0.715650254	2.435519121	1.943404989	10.75706448	0.295711726	0.24932459	0.763436123	0.24932459	6.320372074	53.31459203	22.6267764	44.5165704	3.905286056	0.410478314
409	105.3803	26.7761	2136	400	non_karst	MF	10.84575999	8.938411294	33.74989873	629.1680138	23.90552965	-1.991814119	26.13131717	18.0965035	2.483549187	18.09447419	2.472794578	1142.721087	204.0119041	19.68435307	0.770545327	577.6475729	71.15194579	577.718302	71.11056627	953.1340749	124.0462219	2.588665782	118.9456393	5.184114862	1.212029837	6.03279907	4.483021853	17.46538753	32.89564726	0.715152498	2.443407682	1.943499454	10.8526706	0.29534342	0.249341429	0.763449707	0.249341429	6.335907334	53.34424942	22.61945904	44.51353291	3.876254908	0.410077833
410	105.6271	26.1741	1356	400	karst	MF	14.91883323	7.016397178	29.97867872	615.2990068	26.32837298	3.022511727	23.31801411	21.8254571	6.659583389	21.82552505	6.659788989	1390.052248	278.7321807	16.83035617	0.894709062	785.9543944	61.20238746	785.952232	61.17501712	976.637261	117.3958709	2.189486788	112.6066416	4.511841792	1.233844257	5.985701346	6.571073339	18.30719813	36.83091067	0.679593012	2.748327687	1.88776575	15.70635074	0.291761501	0.250289037	0.823901748	0.250289037	6.574631978	54.18024812	20.48045747	43.66886702	3.425074962	0.368428844
411	105.62242	26.157373	1383	400	karst	MF	14.83009343	7.077004366	30.17499406	613.1588661	26.21934154	2.912277286	23.33196253	21.70782605	6.595847728	21.70773664	6.59513377	1387.664096	277.8141943	16.75380171	0.895870361	785.204762	61.08615868	785.2078053	61.07028495	977.5928904	118.4952495	2.240331721	113.1921462	4.578230475	1.231531265	5.985184674	6.405161953	18.18322238	36.30406358	0.684985296	2.729621007	1.893777314	15.35437603	0.293056775	0.250057039	0.816152776	0.250057039	6.544176394	54.13017351	20.87759585	43.78011145	3.467728472	0.374578085
412	105.6331	26.151098	1378	400	karst	MF	14.85521858	7.077977402	30.18505702	613.3216951	26.24120828	2.935865428	23.3274732	21.73432115	6.619357758	21.73425051	6.618738006	1383.476742	276.8427603	16.66172462	0.896518968	782.9280164	60.81268149	782.9374456	60.81772366	978.8611037	118.397606	2.22463661	113.6681847	4.583921268	1.230518306	5.983201586	6.454243291	18.21431574	36.23293873	0.684671041	2.74780567	1.893456701	15.33622114	0.292253415	0.250373607	0.819708581	0.250373607	6.553366411	54.17071012	20.9613116	43.82400382	3.464488223	0.375443019
413	105.62628	26.143377	1323	400	karst	MF	15.08909556	6.963354348	29.90833851	614.4462508	26.44525281	3.226126726	23.21621615	21.97613696	6.838227494	21.97635158	6.839243215	1389.769631	278.5817319	16.88157714	0.895428442	786.6449614	61.34055418	786.6340454	61.34313627	977.3352589	118.9903251	2.258534787	113.8269629	4.617819871	1.229605104	5.983658803	6.342521555	18.13042928	35.98227275	0.687565402	2.730748862	1.896810784	15.13915242	0.293245655	0.250185106	0.813894991	0.250185106	6.532556584	54.12940374	21.12711267	43.86612448	3.490272847	0.378278766
414	104.9127	25.9891	1620	400	karst	MBF	14.07950738	7.523001504	32.72444233	585.3279782	25.38688953	2.329564712	23.28696601	20.59746313	6.17084341	20.59844696	6.177705211	1348.351887	263.8697113	20.04273707	0.861301129	761.1241243	73.40831743	761.0713637	73.43483459	999.0934523	103.1917282	2.110227236	127.0826318	5.538250843	1.22639807	6.304109064	6.095632335	17.99953996	31.81735484	0.738632361	2.158312692	2.035448359	10.48424143	0.305490474	0.231927784	0.783955571	0.231927784	6.270611089	54.62113914	21.81590106	46.21472997	4.629877704	0.462715243
415	104.92411	25.98304	1577	400	karst	DBF	14.2268024	7.4017698	32.36793095	587.3688087	25.51322276	2.519441542	23.18840715	20.76448493	6.291838449	20.7657086	6.300179532	1356.354771	265.6498596	20.38428003	0.8596367	765.4487427	74.28719652	765.3791364	74.31015535	996.7668142	103.4951839	2.199838294	125.7994393	5.453246625	1.225490705	6.308754549	5.944157303	17.7576374	31.80579697	0.733632218	2.218030646	2.022858223	10.53768376	0.311460527	0.235156886	0.770053873	0.235156886	6.241477376	54.62138464	22.08625356	45.93637229	4.626808909	0.455297038
416	104.89804	26.00088	1917	400	karst	DBF	12.92060831	8.195941097	34.52923078	574.4677055	24.32962049	0.885446151	23.84139688	19.32982047	5.148711692	19.32913962	5.145928388	1314.843559	254.6850604	18.8204578	0.867467224	742.0229254	70.60046405	742.0648668	70.62822132	1007.190236	102.837634	1.995314345	128.727531	5.651200964	1.226583776	6.295503616	6.276326947	18.30775493	31.91549941	0.746562135	2.067394996	2.053949382	10.37533794	0.297470136	0.229826424	0.801818479	0.229826424	6.310206356	54.57469538	21.32412994	46.62983158	4.630027044	0.471745271
417	105.607259	26.18403	1418	400	karst	EBF	14.66482233	7.130536945	30.26895002	612.9706754	26.09640877	2.723607331	23.41987228	21.54860643	6.434025669	21.54830727	6.432171218	1391.993451	278.7571486	16.83201176	0.894021157	786.4984098	61.37692464	786.4983748	61.31620179	975.4312844	117.6806157	2.226223365	111.5701497	4.510276949	1.235879484	5.988917393	6.450733771	18.23708316	36.89277977	0.681066405	2.706611553	1.889521954	15.70533794	0.293464353	0.249340467	0.815769444	0.249340467	6.55244796	54.08873597	20.35247749	43.57731455	3.437339867	0.367397703
418	105.608753	26.196867	1380	400	karst	MF	14.80365054	7.050928152	30.03502781	615.0967855	26.24617615	2.894351122	23.38150277	21.71396866	6.547391131	21.71388675	6.546800922	1395.393181	279.9747002	16.96650665	0.892561462	787.8840927	61.62527325	787.870535	61.55655415	974.3354847	116.6178663	2.187245582	110.9800743	4.453824212	1.23805641	5.989503048	6.571382752	18.32544157	37.34663689	0.676431985	2.717693787	1.884596365	15.98069553	0.29247356	0.24950173	0.820776884	0.24950173	6.573589405	54.12363958	19.97128947	43.46312291	3.406546575	0.361663392
419	104.8296	26.4794	2010	400	non_karst	MF	12.1759435	8.864360827	36.00565881	581.395724	24.23636992	-0.116446138	25.04721968	18.77513095	4.378555021	18.77320944	4.372649512	1127.441146	213.9850088	14.2087189	0.863234464	622.0712842	53.69250971	622.1285432	53.63220407	1012.184334	129.0313802	2.615161803	117.8252535	4.95964745	1.211231017	6.144388746	3.276592469	16.5656149	31.69892972	0.71135396	2.616797685	1.925607221	8.698834736	0.31126233	0.254618487	0.747454322	0.254618487	6.058875857	52.68343035	22.97992923	44.49286402	4.521581778	0.428739906
420	104.8551	26.41889	2252	400	non_karst	MF	11.29783297	9.326574403	37.2570937	569.9600354	23.3414803	-1.179852603	25.37783367	17.7700176	3.634153566	17.76630832	3.617690042	1136.109628	213.3537349	14.0448414	0.8680733	628.5153916	54.35016276	628.6559124	54.28972293	1016.000188	129.1767132	2.644166563	118.1949591	5.057495356	1.213716319	6.180302277	3.399132522	16.73764837	32.00513496	0.712631884	2.639672333	1.930380918	8.804213227	0.310949727	0.257051066	0.745138362	0.257051066	6.058515721	52.9392935	22.87483431	44.47279004	4.62581496	0.426671593
421	106.4078	25.3546	1000	800	karst	MBF	17.20764609	9.397073464	37.41856193	589.8529643	29.52231655	4.677590564	24.89979965	23.75896332	9.278786219	23.75840212	9.273785016	1181.090584	203.8446389	15.03655105	0.844667906	615.6848602	58.41786339	615.7342855	58.41646562	1165.339512	120.4051626	2.819683772	115.9097025	5.098042178	1.214673973	6.167395232	5.224655747	16.7914837	34.1799153	0.70617759	2.402127187	1.917094035	12.81785132	0.303065155	0.245210405	0.758647919	0.245210405	6.241060668	53.7098798	21.92266159	43.97359609	4.260343564	0.37404806
422	106.433694	25.039068	620	800	non_karst	DBF	18.7540981	8.252366935	35.14343033	583.759225	30.453339	6.91439536	23.49930734	25.23650274	10.91326291	25.23703513	10.91681715	1267.297324	236.5159744	16.80770101	0.837986169	680.4149439	62.82866751	680.3751858	62.80470992	1161.025221	122.0084063	2.83566699	118.6601225	5.131922098	1.206725014	6.747943435	3.885288859	14.76012314	32.36853956	0.712842668	2.559705995	1.94270378	10.02243744	0.297985737	0.248624759	0.663545674	0.248624759	5.867947434	53.93026283	22.83243866	44.43809398	4.423633073	0.407055167
423	106.442137	25.0446686	453	1400	non_karst	ENF	19.4212512	7.898073039	34.2005232	589.81379	31.08062716	7.73715317	23.22349701	25.96634487	11.50513286	25.96781447	11.51400895	1281.904518	240.8503151	17.32473553	0.835250497	688.607555	63.89054887	688.5189597	63.87230747	1154.988631	122.0443968	2.828349788	118.6572924	5.135025032	1.206881364	6.735125455	3.926833979	14.83946718	32.37418086	0.712982743	2.552554384	1.942794132	10.07963117	0.297861887	0.248633075	0.667436833	0.248633075	5.879733587	53.92206186	22.82797479	44.43827077	4.421824741	0.406919134
424	106.43098	25.048625	762	700	non_karst	ENF	18.20106929	8.591177075	36.01688217	578.9963727	29.96769254	6.212978199	23.78840302	24.63486096	10.41895348	24.63455052	10.41757609	1251.531286	231.3703181	16.29467461	0.840653298	670.6352371	61.68408879	670.6386918	61.6572093	1165.933233	121.9316581	2.84912938	118.6219119	5.135540142	1.206426989	6.727438763	3.877345868	14.74089271	32.34752957	0.713098263	2.55087511	1.942875069	10.02223487	0.298230118	0.248467059	0.662087032	0.248467059	5.867093603	53.91940422	22.84523333	44.43488598	4.433637492	0.406873278
425	106.3234	25.3218	695	400	non_karst	DBF	18.5146486	8.766204813	35.97091433	595.5191868	30.653407	6.312614904	24.28628199	25.11938221	10.51404619	25.12007676	10.51637107	1221.930134	213.8748982	16.04080908	0.841249846	642.6595305	60.70123707	642.634012	60.69606866	1162.680542	128.3678669	3.659496145	113.240251	5.408913848	1.201304048	6.1581703	3.532823364	14.80254981	33.67028223	0.735459458	2.101151256	1.945901056	10.08124851	0.330950904	0.236826914	0.608600211	0.236826914	5.955836809	52.91269455	22.04311906	44.31280883	4.57247319	0.378423221
426	106.3647	25.3096	620	400	karst	MBF	18.8026084	8.627024606	35.58524137	598.3257853	30.94242905	6.663192721	24.17989938	25.43581489	10.768291	25.43701437	10.77352316	1225.083129	215.8435753	16.24153253	0.839760804	643.9191461	61.04173985	643.8718401	61.03714967	1162.065344	124.250961	3.299875828	114.9709842	5.281460406	1.205336949	6.201697864	4.106874391	15.36777368	33.44930597	0.723707279	2.241597506	1.937389711	10.93427029	0.317142595	0.241011926	0.661017239	0.241011926	6.028997243	53.27957171	22.27964549	44.23377458	4.487755013	0.382279488
427	106.388429	25.240628	1102	400	karst	EBF	16.91052024	9.684471333	38.48350392	577.5967568	29.14547709	4.346107294	24.95314609	23.32752568	9.136477012	23.32581676	9.1253617	1184.817563	205.0094762	14.72041948	0.848345539	622.7113154	57.8849661	622.806895	57.85421511	1179.360482	121.6275242	3.173073632	116.592869	5.256860956	1.20269066	6.325673756	3.957850762	14.93846522	32.43863046	0.721582205	2.324564301	1.943038155	10.47652238	0.308723815	0.242759881	0.653882756	0.242759881	5.942406674	53.4962265	22.91318497	44.31855738	4.552360924	0.394741435
428	106.308907	25.439782	1278	400	karst	MBF	15.84300224	9.605549688	37.67657309	592.4864811	28.13005022	3.024220184	25.15125587	22.41462073	7.87794094	22.41425458	7.87430509	1173.420369	200.6024475	15.03990848	0.844670985	610.7314051	59.49728169	610.7713414	59.47250494	1147.249172	132.3187288	3.19063762	111.2076678	4.985517165	1.224595224	6.032881453	5.052907208	17.16027601	38.56543813	0.707132702	2.258782983	1.903512483	12.99601823	0.329787258	0.243971239	0.716679692	0.243971239	6.361830943	53.31613783	18.09019903	43.85610726	4.022971251	0.343125014
429	106.249508	25.3021906	1171	600	karst	MBF	16.61993205	9.801733582	38.71793266	579.9694075	28.86329442	3.922038748	25.07590347	23.05061058	8.810412495	23.04915055	8.800590642	1186.8489	201.2923585	14.8679783	0.849042701	623.9235712	58.81575647	623.9968457	58.85941623	1178.78678	125.802554	4.359099513	109.9230499	5.719525116	1.180914229	6.130112029	2.190668373	12.86077438	31.46249656	0.762512864	1.898681727	1.971978622	7.793236791	0.348522452	0.218450173	0.485256248	0.218450173	5.670174709	52.35945775	23.91908117	44.38737233	4.95029185	0.384339633
430	106.425387	25.3656139	854	400	karst	MBF	17.78553367	9.095765728	36.59501122	595.5367529	30.08341784	5.387834289	24.6812337	24.39740043	9.786115185	24.39762973	9.785620514	1190.853037	207.095649	15.44305218	0.84204219	620.550541	59.16780342	620.5545405	59.17047444	1162.39361	118.3577784	2.649304944	116.429366	5.054030475	1.216763427	6.163417223	5.581376459	17.21528613	34.11329598	0.700798657	2.458702089	1.911860846	13.38749802	0.297045475	0.246129309	0.792017804	0.246129309	6.299137938	53.87350695	22.03524246	43.88068839	4.204364828	0.372843662
431	106.0031	25.1627	600	400	non_karst	DBF	19.15868848	8.785651792	36.54570016	588.3472944	31.12790812	7.062830072	23.9581061	25.63280926	11.23653576	25.63405667	11.24315176	1253.601459	218.1715019	17.17304345	0.833666891	667.490033	64.54122477	667.4437919	64.58311844	1340.462082	110.9286548	3.335803718	120.9027974	4.698433258	1.151050314	6.353262136	1.630776255	11.79410772	34.13099244	0.658368917	2.88894141	1.930576453	5.866289722	0.295833016	0.264950442	0.465029796	0.264950442	5.452116677	55.70804592	22.20431483	43.41925043	4.287571892	0.41276366
432	106.235359	25.064857	669	400	non_karst	ENF	18.88323759	8.990168249	37.2836408	576.7094978	30.85309458	6.81744251	24.07043309	25.27397961	11.12041974	25.2733271	11.11678	1244.879718	221.4397584	16.06944158	0.84285179	664.9358576	60.82361116	664.9413808	60.72921477	1255.236904	118.6415483	3.179290537	118.6297856	5.063841461	1.194016807	6.694673305	2.83657219	12.84716258	31.83469458	0.708866893	2.627693511	1.942706569	8.570306416	0.302543437	0.245878788	0.557281342	0.245878788	5.607827779	54.18349542	23.31387116	44.31834245	4.569690297	0.410029711
433	106.203209	25.083348	937	400	non_karst	ENF	17.82885804	9.659865716	38.98036432	569.7428245	29.94245671	5.434240781	24.64169328	24.14013467	10.15044759	24.13835157	10.14016761	1217.063332	211.130971	15.29914589	0.847361027	648.1283605	59.40773453	648.1921212	59.34458663	1269.440213	117.3913782	3.269711599	118.7788217	5.03927316	1.188577863	6.638712099	2.607337255	12.47323547	31.65660418	0.707231762	2.625075	1.943411266	8.243344769	0.303111603	0.244994498	0.533970965	0.244994498	5.560655175	54.26893789	23.5211566	44.25354843	4.606754119	0.411378124
434	106.1469	24.9699	565	600	non_karst	EBF	19.34807756	8.832469716	37.09467607	575.2916152	31.24336958	7.424084031	23.77841261	25.70406849	11.60050648	25.70396376	11.60054412	1258.050852	227.1355218	16.610713	0.8370515	674.4073017	62.02978068	674.3981224	61.99333625	1359.221773	119.1977427	3.000231992	118.8893498	4.945244071	1.203026215	7.021611509	2.825972765	12.9189047	32.66785249	0.695924798	2.934586593	1.928990728	8.221299241	0.303122449	0.249692595	0.564862993	0.249692595	5.577424789	54.5946651	22.83326565	44.36256879	4.330388506	0.409727592
435	106.4053	28.5011	1525	600	non_karst	EBF	13.19808188	8.716539032	30.15114601	696.3578217	28.07166651	0.025599314	28.40912728	21.50284931	4.269427909	21.50267208	4.255340871	985.7492817	149.777131	24.96713533	0.657829371	437.5498705	70.66175414	437.6729302	70.66685748	979.4489147	123.4348659	2.488819827	119.0332882	5.112463514	1.211375478	5.989619407	5.119562555	17.96592769	32.72027099	0.7118401	2.595111373	1.942714806	11.09290763	0.292599645	0.250137356	0.78789117	0.250137356	6.385458085	53.97470896	22.68500202	44.47739606	4.048532012	0.408700186
436	106.404644	28.50587489	1067	600	non_karst	MBNF	15.03869139	7.748326659	27.62576474	711.9324835	29.78036241	2.299661314	27.62234359	23.50315181	5.916671117	23.50551158	5.917098131	1028.224088	162.3239488	26.42081845	0.650199848	462.2391946	73.68113885	462.2325447	73.68246906	969.6344774	123.4360124	2.489179099	119.0331027	5.11242032	1.211374388	5.989582236	5.116341822	17.96433026	32.72028882	0.711839684	2.595261383	1.94270597	11.09046681	0.292606038	0.250137747	0.787798647	0.250137747	6.384481731	53.97402693	22.68500905	44.47738823	4.048773911	0.40870084
437	106.412766	28.504271	1138	600	non_karst	MBF	14.76350392	7.901778286	28.03854461	709.1771961	29.52697841	1.963939015	27.74808328	23.20146295	5.675963437	23.20332143	5.673520603	1021.348182	160.2449162	26.07218078	0.652258436	458.4768154	72.82426021	458.492865	72.82709363	971.6011984	123.4299833	2.487341833	119.0340987	5.112651904	1.211380882	5.989677917	5.130871526	17.98109777	32.72038832	0.711835588	2.59535076	1.942719868	11.10305056	0.292570206	0.250136831	0.788655935	0.250136831	6.387494884	53.97765107	22.68498215	44.47737906	4.048505248	0.408695353
438	106.416209	28.499659	1138	600	non_karst	EBF	14.76462051	7.900058875	28.04294693	709.0093571	29.52600703	1.969957801	27.74562806	23.20138405	5.678865358	23.20318533	5.676130534	1021.263602	160.221211	26.01311451	0.652640753	458.5385747	72.660941	458.5557288	72.66485764	971.8476793	123.4266974	2.48634932	119.0346433	5.11277626	1.211384308	5.989743276	5.138931343	17.98853648	32.72041032	0.711834493	2.595249811	1.942732963	11.1097568	0.292551242	0.250136111	0.789046939	0.250136111	6.389421529	53.97957282	22.68496535	44.47738308	4.048194616	0.408692734
439	106.5949	28.4719	1525	600	karst	EBF	13.19447651	8.721514463	30.27048103	696.8053134	28.09697461	0.061113347	28.43855082	21.52250755	4.262856786	21.52132797	4.24493484	987.1238757	148.6542515	22.82047535	0.674620246	443.1121503	64.24599022	443.2708139	64.25040201	985.0347038	123.1332553	2.420762843	119.0885612	5.122287236	1.211695759	5.991874002	5.566275967	18.44464479	32.72650583	0.711662954	2.598049323	1.943265538	11.51388584	0.291094459	0.250071812	0.814190555	0.250071812	6.46874843	54.09857889	22.6830807	44.47685017	4.040113846	0.408425838
440	106.1831	28.4034	1350	600	non_karst	EBF	13.79747627	8.348985229	29.28555393	696.0432717	28.52753907	0.832748753	27.98601934	22.07791903	4.856347882	22.07809744	4.846822117	1010.759625	157.5636371	27.98756994	0.634167531	444.9098598	80.2252595	444.9957309	80.2062133	974.9000125	123.5106074	2.518506401	119.0212264	5.109106135	1.211283858	5.988188922	4.856909505	17.58288821	32.71853949	0.711899754	2.59143809	1.942552927	10.88003254	0.293127935	0.250146403	0.770324869	0.250146403	6.331554887	53.91173723	22.68528128	44.47753436	4.050080854	0.408770556
441	106.181999	28.40062	1068	600	non_karst	EBF	14.92831473	7.749659051	27.72661828	705.6028846	29.57443556	2.232792117	27.49714711	23.30646504	5.86797582	23.30819024	5.86734802	1036.998412	165.3202324	28.88397703	0.629387771	460.1506968	82.12629858	460.1570036	82.10595311	968.9563828	123.5107442	2.518603787	119.0211941	5.109096193	1.211283393	5.988201123	4.856187072	17.58064061	32.71851181	0.711899847	2.591400345	1.94255308	10.87949104	0.293129598	0.250146425	0.770240179	0.250146425	6.331484411	53.91151161	22.68528225	44.47753513	4.050043272	0.408770729
442	106.184468	28.406525	1238	600	non_karst	EBF	14.24748736	8.112491858	28.66767675	699.8751627	28.94583106	1.388354793	27.79467748	22.56741135	5.258969725	22.56821523	5.252999707	1021.080053	160.6228236	28.32691246	0.632465824	450.9497742	80.89452791	451.0033483	80.87456105	972.4660743	123.5104334	2.518386903	119.021265	5.109118272	1.211284394	5.988176403	4.857838006	17.58556796	32.71856989	0.711899633	2.591481007	1.942552837	10.88072651	0.293125916	0.250146376	0.77042682	0.250146376	6.331663153	53.91201404	22.68528016	44.4775335	4.050121784	0.408770346
443	106.1829	28.4034	1300	600	non_karst	EBF	13.99822175	8.243110873	29.01017807	697.7227671	28.71354363	1.081229968	27.89968174	22.29587945	5.036189803	22.29633017	5.028228836	1015.405775	158.9373418	28.146171	0.633327648	447.6069421	80.55738693	447.678766	80.53800087	973.8446835	123.5106383	2.518523009	119.0212223	5.109104539	1.211283827	5.988187221	4.856720519	17.58263256	32.71853999	0.711899773	2.591438195	1.942552766	10.87989772	0.293128185	0.250146406	0.770313931	0.250146406	6.331506225	53.91169874	22.68528135	44.47753433	4.050083983	0.40877058
444	106.405456	28.513923	1143	600	non_karst	MBF	14.74119021	7.915994992	28.05756228	709.334181	29.51027093	1.926911754	27.76165873	23.17969786	5.652313994	23.18164259	5.650298902	1021.023146	160.153752	26.17748782	0.651551609	458.0660339	73.12559118	458.0819868	73.12553444	971.1975737	123.4366549	2.489390257	119.0330025	5.112397282	1.211373912	5.989539729	5.114012383	17.96535983	32.72033465	0.711838019	2.595545546	1.942693686	11.08905123	0.292609091	0.250138228	0.787833007	0.250138228	6.383457437	53.97365654	22.68501572	44.47737279	4.049136113	0.408700785
445	106.397307	28.505843	1131	600	non_karst	MBF	14.77196857	7.880569379	27.95953833	710.0568828	29.53070812	1.966409844	27.72869045	23.21559338	5.672965771	23.21769502	5.671923689	1022.572349	160.6975361	26.33124708	0.650457777	458.7361649	73.61820753	458.7463222	73.61809396	970.5967584	123.440947	2.490712705	119.0322917	5.112228307	1.211369022	5.989505496	5.104164355	17.94951643	32.72019844	0.711843429	2.595133772	1.942696297	11.07988284	0.29263586	0.250138416	0.787049098	0.250138416	6.38203308	53.97097552	22.68502995	44.47739847	4.048940746	0.408705442
446	106.43317	28.50379	1256	600	non_karst	EBF	14.31645395	8.162469167	28.7485474	704.280243	29.11911796	1.420827608	27.96316891	22.70881085	5.290662027	22.70974068	5.28290283	1009.717203	156.663311	25.39220399	0.656422978	452.3076155	71.068106	452.3696617	71.06790312	975.2122056	123.4137492	2.482592386	119.0368144	5.113263178	1.211398414	5.989897522	5.167238725	18.02423356	32.72069742	0.711823611	2.595717158	1.942750719	11.13521861	0.292475503	0.250134475	0.790877501	0.250134475	6.394684521	53.9869451	22.68490851	44.47734451	4.047975893	0.408680189
447	106.4390259	28.507511	1409	600	non_karst	MBF	13.71179938	8.492542254	29.61217335	698.9177818	28.56339033	0.672364616	28.23422813	22.05057955	4.753336515	22.05060939	4.74039461	995.3580406	152.346814	24.83574779	0.65954166	444.1060318	69.80597416	444.214913	69.8029554	978.6921912	123.409374	2.481369461	119.0375506	5.113425203	1.211403172	5.98993718	5.17612267	18.03653006	32.7208166	0.711819003	2.595977481	1.94275217	11.14352776	0.292450116	0.250134099	0.791510075	0.250134099	6.396131837	53.98934844	22.68489064	44.47732344	4.048023577	0.408675631
448	106.390478	28.471134	1564	600	non_karst	MBF	12.99607747	8.767498196	30.27781692	695.8793404	27.86047093	-0.215625733	28.43931749	21.29030658	4.069801573	21.29010079	4.055831125	983.1252223	149.2227423	25.05702748	0.656733398	435.608282	71.25878891	435.736468	71.26258842	979.712752	123.4412091	2.490785556	119.0321986	5.112206515	1.211366951	5.989656774	5.106479268	17.93542437	32.71984423	0.711851777	2.593891973	1.942740337	11.07939423	0.292641328	0.250137017	0.786442263	0.250137017	6.384841406	53.9706137	22.68502201	44.47746737	4.047523468	0.408708675
449	106.3962	28.480478	1478	600	non_karst	MBF	13.35682069	8.595575347	29.83433544	698.4604747	28.2024184	0.228909967	28.30290279	21.67954226	4.399590674	21.67973353	4.387804129	990.7444812	151.4042148	25.24176425	0.65599153	440.2080446	71.49309169	440.3137571	71.49764893	978.133426	123.4384398	2.489911024	119.0326735	5.112318639	1.211370605	5.989655842	5.112640431	17.94750482	32.72000202	0.71184782	2.594276336	1.942734869	11.08535965	0.292623405	0.250136953	0.78701786	0.250136953	6.385471609	53.97241104	22.68501129	44.47744527	4.04779534	0.408705329
450	107.6394	26.9801	1050	800	non_karst	EBF	14.11116653	7.477209207	27.33164296	732.1178661	28.04882546	0.804953443	27.26565702	22.70671372	4.628428428	22.70624017	4.627258393	1089.436833	162.1907872	24.51545395	0.627687186	472.2451058	87.49488914	472.2587762	87.48506488	972.5048009	124.8428083	2.758398546	117.1476781	5.322626257	1.212284617	6.003470379	4.028678054	16.6789911	33.68687025	0.710857231	2.448057002	1.949799061	10.68285678	0.299720157	0.243645879	0.675636783	0.243645879	6.32812879	53.27381943	22.11442149	44.63337995	3.694837116	0.382166727
451	107.629803	26.9899405	1025	400	non_karst	EBF	14.20220724	7.404770178	27.15686243	732.6367292	28.11838767	0.935512119	27.18521613	22.7995939	4.711942524	22.79934443	4.712093259	1091.391391	163.6997805	24.60816457	0.628060462	474.6038426	87.43592314	474.603776	87.43108892	969.7824859	124.5611552	2.743764672	117.1213782	5.330992808	1.213235516	6.00316152	4.035020384	16.67696422	33.66711148	0.710488186	2.442522473	1.950429788	10.71015657	0.299032105	0.24319886	0.676238347	0.24319886	6.329299584	53.27509957	22.1234673	44.64057837	3.69245045	0.381506163
452	107.65345	26.982207	1133	800	non_karst	MBF	13.78891632	7.693786345	27.87565481	729.5330846	27.78422908	0.383629393	27.47403914	22.36337559	4.340080599	22.36230789	4.335474004	1079.770798	158.5235655	24.14360084	0.628214167	465.3958574	86.80966174	465.44077	86.79174832	976.802776	124.928744	2.766352139	117.0587375	5.326788125	1.211697516	6.003458777	4.035236473	16.68946566	33.7163234	0.711240936	2.44862657	1.94955064	10.6861799	0.300187477	0.243284786	0.675310598	0.243284786	6.332716455	53.26941913	22.06468297	44.64435905	3.692106066	0.380646115
453	107.659368	26.965465	1222	800	non_karst	MBF	13.43935044	7.884435189	28.3604792	726.932626	27.46237019	-0.061802762	27.64524882	21.98954783	4.023539768	21.98793754	4.015771143	1073.516837	155.7174798	23.9238525	0.628908509	460.5454657	86.71273815	460.6205602	86.68467794	980.3826719	125.3622504	2.785716776	117.1266423	5.311765284	1.210523387	6.003992553	4.022816689	16.68874663	33.72763804	0.711566002	2.457113074	1.948802634	10.64695654	0.301035685	0.244213603	0.674885009	0.244213603	6.327294638	53.26964136	22.08628621	44.62347964	3.697537897	0.38276584
454	107.62909	26.998359	1055	400	non_karst	EBF	14.0805157	7.473650187	27.33752653	731.4671602	28.01072403	0.787547477	27.2401551	22.66583635	4.604844307	22.66541909	4.604045888	1087.481686	162.8395985	24.47282915	0.628786025	472.6627669	87.00433725	472.6706941	86.99566182	970.0397399	124.3255259	2.734049579	117.065849	5.339253913	1.213752749	6.002935756	4.045783941	16.68155749	33.6559886	0.710394398	2.438492358	1.950820164	10.73862071	0.29862614	0.242664793	0.676773909	0.242664793	6.332567246	53.27626669	22.1148887	44.65052431	3.68959359	0.380294203
455	107.642999	27.005584	1126	400	non_karst	MBF	13.80652334	7.672190504	27.8369721	729.1582722	27.79472872	0.42592468	27.43128052	22.37319794	4.361315935	22.37225387	4.357486358	1078.226492	159.45632	24.10636199	0.629379866	466.2832448	86.22262444	466.3203339	86.209864	974.209689	124.0878663	2.730187305	116.9711612	5.348177923	1.213646026	6.002784368	4.06545085	16.69708564	33.66072537	0.710761211	2.43639413	1.950806385	10.76923465	0.29860208	0.241855696	0.677051608	0.241855696	6.340497591	53.2776405	22.06869672	44.67010668	3.685139945	0.377809647
456	107.053	27.9808	910	1200	non_karst	EBF	14.93050708	6.929319978	25.56528748	736.9509372	29.35909962	2.254106682	27.10165675	23.67306787	5.47249955	23.67338316	5.476488432	1043.200135	167.5786051	20.2563935	0.69323323	484.2612949	61.36648908	484.2236803	61.44090961	958.8406975	120.6646455	2.23828918	119.1050318	5.122638317	1.21072154	5.99786276	6.085340045	18.5560466	32.6128921	0.710897649	2.501323796	1.94792931	12.17494657	0.284420135	0.249049319	0.8224791	0.249049319	6.651225585	54.26224733	22.63859017	44.58304381	3.773970271	0.404277699
457	106.6535	26.1355	1000	800	non_karst	MBF	15.86629906	8.213703116	32.39943125	648.0279345	28.60241411	3.246919484	25.30805039	23.26016868	7.259638193	23.26065712	7.262451988	1172.460535	217.2299296	17.05691678	0.802679676	592.4139706	61.08471026	592.3811554	61.08913411	1078.795583	122.9912845	2.405530617	118.7162637	5.271203763	1.209990185	5.956802646	5.860278731	18.44228737	32.91006966	0.712124232	2.31094135	1.957427171	11.87868668	0.290314393	0.246330894	0.796353604	0.246330894	6.533201148	53.9704705	22.42300673	44.64429569	3.918131764	0.405773702
458	107.1957	28.2437	1650	800	karst	DBF	12.01537483	8.764417797	30.16177297	713.5277644	26.87459654	-1.508925966	28.75634984	20.53998823	2.873581038	20.53637922	2.853691436	997.7691557	147.1638711	17.49477683	0.703202747	452.7114839	56.03062042	452.8781725	56.04649808	975.0541513	105.4426331	1.342418833	121.7133087	5.181785884	1.227397968	5.999034576	7.914206738	19.95840114	31.81292288	0.704490514	2.481598073	1.968274856	14.32138049	0.243429598	0.229286099	0.956088771	0.229286099	6.876631539	55.14998824	22.59224355	45.35260922	3.793710224	0.403401091
459	107.170724	28.221611	1636	800	karst	EBF	12.05978321	8.703329683	30.03302373	713.4920189	26.89031397	-1.425115732	28.67442466	20.58068177	2.915898463	20.57721565	2.896985733	996.011333	147.5617239	17.56902204	0.704088731	452.9988989	55.85855691	453.1605959	55.8727184	975.6821831	109.352328	1.511470178	121.2221111	5.189082192	1.223466567	5.998801765	7.648672436	19.82431136	31.93002975	0.707254285	2.476901115	1.966523184	13.93006601	0.251917411	0.234635926	0.937120767	0.234635926	6.845514658	55.00180371	22.63430224	45.15522296	3.804772383	0.40456566
460	107.170724	28.202139	1326	800	karst	EBF	13.28120688	8.027373869	28.26919749	724.634006	28.00936118	0.088586888	28.12209202	21.91466162	3.997574356	21.91295969	3.988980579	1024.861442	156.3250917	18.57636595	0.699417091	470.103729	58.04694583	470.175161	58.05705074	968.6497229	110.879388	1.611084585	120.6276708	5.148054596	1.221455156	5.998768119	7.385441081	19.6056191	31.94834207	0.706480991	2.476027066	1.963757824	13.62801719	0.255514821	0.237704878	0.920339868	0.237704878	6.820520353	54.87927525	22.63829814	45.10957369	3.792884405	0.403862404
461	106.484785	27.9206	1209	800	karst	MF	14.28310601	7.549461274	27.23316052	719.6851527	28.78769609	1.441321208	27.42642711	22.78738261	4.999422356	22.78759146	4.997340227	997.530679	160.0201402	24.89825702	0.65546046	449.954363	73.53956095	449.9819921	73.57432049	977.455303	123.3461696	2.512443616	118.970155	5.110046622	1.210320924	5.9940605	5.130167984	17.39724907	32.63534611	0.711493576	2.570118012	1.94363796	11.10094004	0.29326513	0.250313519	0.767205182	0.250313519	6.416582511	53.94257972	22.69358953	44.48123251	4.041401173	0.40885701
462	106.48842	27.90736	1302	800	karst	MF	13.90822002	7.737926351	27.71561509	717.1845864	28.43751217	0.969970088	27.5846415	22.38578361	4.654235055	22.38547045	4.649428062	988.5945424	157.5556146	24.61767867	0.656858256	444.7721585	73.08888714	444.8221669	73.13009673	979.2271371	123.3363891	2.514668474	118.962411	5.110009694	1.210205571	5.994178462	5.127781129	17.36805144	32.62652772	0.711456889	2.56911292	1.943701821	11.10027246	0.293331075	0.250343019	0.766110865	0.250343019	6.41599407	53.94023744	22.69499519	44.48165608	4.042997739	0.408878903
463	107.6328	26.3567	1650	800	karst	EBF	12.6965308	8.524554966	30.98490689	686.373397	25.95292169	-0.885445736	27.19268894	20.6423084	3.719660846	20.63851288	3.697887212	1313.555163	214.2439539	24.84840194	0.700746915	608.1423765	106.9134834	608.3146799	106.904326	1094.273938	123.4148256	2.56909935	118.9085735	5.0972769	1.211243993	6.050772411	4.642147543	16.97242124	32.97663977	0.710787261	2.589512503	1.939130288	11.1218254	0.293858828	0.250104031	0.726601343	0.250104031	6.323268092	53.78510959	22.65750452	44.47175877	3.878522701	0.406788145
464	108.202659	26.395645	1847	800	non_karst	EBF	11.20044328	10.7377922	36.16448218	686.7891889	25.78596167	-3.49517126	29.51060787	19.20774991	2.215107111	19.20379309	2.194363572	1135.112352	146.1757936	24.12311569	0.672251153	490.212431	102.524718	490.4379815	102.4418326	1072.392037	123.8187391	2.620410624	118.9745517	5.131500908	1.210809112	6.064482168	4.296670464	16.85530344	32.82139273	0.712401375	2.525980739	1.944591366	10.56972874	0.295095387	0.250062768	0.715397253	0.250062768	6.240241334	53.70292367	22.67218617	44.48202578	3.96989382	0.407845083
465	108.2035	26.3872	1320	800	non_karst	MBF	13.31621269	9.617723954	33.260616	704.2875806	27.73204123	-0.876691202	28.57578083	21.49813358	4.112157172	21.49714251	4.108500799	1186.177766	161.1445361	25.8055123	0.664605392	520.1495711	106.2559664	520.2203873	106.1697523	1061.523118	123.8063937	2.618539185	118.9769029	5.130602504	1.210830463	6.065973123	4.294010679	16.84667841	32.81733008	0.712381775	2.526948713	1.944517129	10.56740071	0.295036904	0.25006861	0.715518675	0.25006861	6.23843076	53.70526667	22.67302366	44.48175557	3.971302271	0.40789561
466	108.191543	26.363754	1615	800	non_karst	EBF	12.13058193	10.19133115	34.80126572	693.276598	26.55710578	-2.326493794	28.96721131	20.18497871	3.060337166	20.18265303	3.049124119	1168.979106	155.7687168	24.94579063	0.674394688	511.3568465	105.0149704	511.491229	104.9322566	1068.567193	123.7549712	2.609977647	118.9842786	5.127196111	1.210900488	6.070149972	4.304818368	16.84023445	32.80483011	0.712296077	2.531914497	1.944200778	10.58094271	0.294801633	0.250086402	0.717066048	0.250086402	6.236827828	53.71795957	22.67574218	44.48076226	3.97325602	0.408034323
467	108.2093869	26.370659	1699	800	non_karst	EBF	11.80263846	10.43517547	35.41064476	690.5527996	26.31435743	-2.752459917	29.20163719	19.83579134	2.76787173	19.83277898	2.752800952	1153.38348	151.213581	24.6555084	0.672251011	501.3319071	104.2702668	501.503988	104.189525	1070.276455	123.7893864	2.615982018	118.9807243	5.129261033	1.210864879	6.068969131	4.284641624	16.82628919	32.81046411	0.7123555	2.528110359	1.944415317	10.55811529	0.294951246	0.250077717	0.715458446	0.250077717	6.234139806	53.70807663	22.67430828	44.48137267	3.974564633	0.407982661
468	108.163	26.302	1820	800	non_karst	EBF	11.32855812	10.53174481	35.81723099	682.795165	25.64122009	-3.277705048	29.05696855	19.23963367	2.381162516	19.23666026	2.366483163	1171.692695	156.3421762	24.35576282	0.689361993	516.1227339	104.8336872	516.2718562	104.7894274	1074.433676	123.6635234	2.592166086	118.9978007	5.12054404	1.211034317	6.081787229	4.330182533	16.8272161	32.78031857	0.712138831	2.542341969	1.943576358	10.60945049	0.294339238	0.250116058	0.720683883	0.250116058	6.233316996	53.74563563	22.68024544	44.47914702	3.97899376	0.408299103
469	108.1629	26.302	1750	800	non_karst	MBF	11.60930525	10.38282765	35.42952818	685.1742044	25.90106589	-2.93024605	28.93561082	19.54472379	2.632299993	19.54213719	2.61983856	1178.230653	158.2758976	24.57595805	0.688219539	519.9308067	105.2931923	520.0599887	105.2486186	1072.942087	123.6634512	2.592150403	118.9978049	5.120539233	1.211034377	6.081786146	4.330272374	16.8273004	32.78031277	0.712138686	2.542353783	1.943575753	10.60954785	0.294338904	0.25011607	0.720689636	0.25011607	6.233336063	53.74566453	22.68024746	44.47914589	3.978982057	0.408299142
470	108.092	25.3288	720	600	karst	DBF	17.35242475	9.166724916	34.04262741	658.2491916	30.72622173	4.048775193	26.45784599	24.80834118	8.687745558	24.80804448	8.685736426	1240.307913	204.738413	23.60166234	0.766447675	621.8458086	95.64921849	621.8743478	95.67370959	1094.526735	123.5337296	2.537739301	119.0190969	5.108406525	1.211267116	6.42677239	4.503111183	16.96830893	32.72006282	0.711930036	2.575472523	1.942542624	10.67592829	0.293338841	0.250147594	0.747615175	0.250147594	6.207098862	53.8575	22.68528958	44.47753076	4.061360068	0.408785683
471	107.9334	25.3225	780	600	karst	MBF	17.08705267	9.147043192	34.16109259	653.2224866	30.32956771	3.809942359	26.37878284	24.46067633	8.476109603	24.46093266	8.477390613	1224.795008	208.4989693	22.15761076	0.788389007	634.9583312	88.72940928	634.9502577	88.68810046	1083.88105	123.5360678	2.537970582	119.0192843	5.109109572	1.211260676	6.436004277	4.524932341	17.02723104	32.71918409	0.711948705	2.567217065	1.942701789	10.677084	0.293343344	0.250147108	0.748614035	0.250147108	6.216961694	53.85772162	22.68527511	44.4775838	4.068477213	0.408787552
472	108.382755	26.481694	839	800	non_karst	EBF	15.25129636	9.05044395	31.46747536	724.3768802	30.00600167	1.355590612	28.48398426	23.70048656	5.815883932	23.70041677	5.818017307	1168.900941	157.7104133	27.36563926	0.620818067	499.2757406	109.9910937	499.2522403	110.0312543	1042.799469	124.8202642	2.745778842	118.8478195	5.177305442	1.209863434	6.049137857	3.948313757	16.60732669	32.96791747	0.713883812	2.461511735	1.948688935	10.1531541	0.298686042	0.249760473	0.68692976	0.249760473	6.203237531	53.51048219	22.61898835	44.50233565	3.983294963	0.406520888
473	108.385114	26.52676	1150	800	non_karst	MBNF	13.99829329	9.743900337	33.21802753	714.7434997	28.91294791	-0.203461084	29.15137791	22.3653825	4.686762212	22.36332116	4.677044723	1128.29451	146.9625271	26.0971689	0.621106582	475.3201859	106.4138417	475.3998279	106.4501453	1046.228846	125.3132572	2.786045633	118.7793963	5.19593549	1.209386027	6.042385058	3.920075656	16.63835626	33.03812444	0.714566362	2.444357249	1.95025292	10.09283754	0.300119666	0.249581837	0.682832597	0.249581837	6.211957149	53.46153103	22.58591067	44.51431336	3.979597895	0.405752305
474	108.416043	26.465169	1032	800	non_karst	MBF	14.48015661	9.480207899	32.5750598	717.6344817	29.30101442	0.391087232	28.81954404	22.85881412	5.130405512	22.85759599	5.126299421	1152.807386	152.5556956	27.04335971	0.622589401	488.2871173	110.6159709	488.3285807	110.6286954	1047.929887	124.8427897	2.754519929	118.8428739	5.178763833	1.209861841	6.051186857	3.873422962	16.51255263	32.96796239	0.713896375	2.457001135	1.948764412	10.07947482	0.298845571	0.249750649	0.682110991	0.249750649	6.187295333	53.49061722	22.61868195	44.50248233	3.98840722	0.406582315
475	108.383724	26.443721	805	800	non_karst	MBF	15.39998941	8.960075831	31.28040246	724.399708	30.09215472	1.546545074	28.32775155	23.83538941	5.961403668	23.83568896	5.965969138	1180.525121	160.3423656	27.67364803	0.624302224	506.3756126	111.4168143	506.3457683	111.4516585	1044.839202	124.5202064	2.718086765	118.8893711	5.165029474	1.210163251	6.055204331	3.968574145	16.58263162	32.9212148	0.71345196	2.473612251	1.947659899	10.19464222	0.29774152	0.249863705	0.689994442	0.249863705	6.196420039	53.54558156	22.63782992	44.49555868	3.987044441	0.407009416
476	108.404	26.4965	1240	800	non_karst	MBF	13.64040361	9.9271381	33.71505155	711.1245662	28.55161152	-0.647811928	29.24125659	21.96165372	4.372928595	21.95918762	4.361316246	1127.439107	145.8813205	26.12335898	0.624333336	474.0697286	107.7686292	474.1685806	107.8015871	1050.225739	125.0987895	2.774030458	118.8075343	5.188234921	1.209609552	6.046526582	3.880437427	16.56006141	33.0061982	0.714265394	2.449212731	1.949560742	10.06804526	0.299579667	0.249663653	0.681311692	0.249663653	6.197304969	53.4692846	22.601657	44.50845745	3.984401025	0.406168263
477	108.4355	26.5428	950	800	non_karst	EBF	14.7953488	9.342483626	32.11149537	721.9998677	29.69529097	0.764947702	28.87581039	23.24582651	5.399462956	23.24465589	5.395010781	1145.397301	152.8975524	26.90398984	0.614536269	483.3359509	109.7918601	483.3667225	109.8036326	1041.126587	126.0169197	2.852163607	118.6703402	5.220785097	1.208781778	6.039219916	3.739383023	16.49001147	33.12713397	0.715499602	2.417970156	1.952096689	9.871994621	0.302262546	0.249327946	0.668879662	0.249327946	6.191582842	53.36377246	22.53882545	44.52991468	3.984247529	0.404991721
478	104.8321	26.2968	1900	600	non_karst	ENF	12.99607394	8.585539811	35.74636388	569.7640737	24.72482288	0.974694304	24.53549075	19.44238802	5.321981134	19.43964767	5.309902953	1205.955176	231.0576005	15.44748489	0.869403838	674.0007078	58.19658412	674.0931816	58.18166038	1016.720395	132.3606519	2.562678804	119.4519804	5.239471837	1.223174736	6.22589175	3.708353752	17.36103222	31.84489998	0.719381444	2.646978489	1.948900758	8.572421285	0.309688302	0.267340803	0.763388076	0.267340803	6.070125672	53.38541445	22.97190959	44.59311667	4.931593031	0.439947149
479	106.443744	26.882701	1026	800	karst	MBF	14.98773685	7.029474074	27.79329071	693.9514304	28.21156502	2.627558078	25.51875626	23.06129314	5.903958473	23.06227641	5.910186979	1119.533676	204.7062865	20.60237714	0.719525796	538.7783711	70.2259318	538.7079763	70.22119657	1169.376178	146.1846736	3.59605693	111.7390952	5.535474848	1.185804367	6.000395763	2.655904854	15.46715374	35.44371042	0.73392495	2.401641448	1.945004059	9.668809782	0.343011217	0.225394601	0.635923274	0.225394601	6.092924855	52.14868711	19.9826549	44.81716932	3.71426602	0.35525637
480	106.451003	26.883594	925	800	karst	DBF	15.38793898	6.816091145	27.23084089	697.5617836	28.58656235	3.121441072	25.34906889	23.49929261	6.259747722	23.50084881	6.269239752	1129.156291	207.5009047	20.96294624	0.716871017	543.7110221	71.03764541	543.6136326	71.03134367	1170.648493	146.5205453	3.603503805	111.7505932	5.552244574	1.185770406	6.000365625	2.655937558	15.48487107	35.60617622	0.734479122	2.396831406	1.945993413	9.589782731	0.343775528	0.224951332	0.635270217	0.224951332	6.096340403	52.17120453	19.77040634	44.86385786	3.722868791	0.354329581
481	106.6975	27.101	1490	800	karst	EBF	12.79898845	7.998387444	28.99516956	706.7093394	26.85837986	-0.343435959	27.2877986	21.08807051	3.612014184	21.08702718	3.605878983	1043.565743	185.0199612	22.44672377	0.682355553	473.9384528	75.10106562	473.984927	75.10857104	1010.803884	124.7121243	2.991899949	115.7734993	5.205311271	1.192795222	5.999767606	3.752811384	15.22866628	31.32973491	0.697292898	2.498791097	1.912041625	11.35796807	0.303367042	0.257565921	0.709028589	0.257565921	6.182455312	52.93996732	23.90391483	44.04180946	3.864503826	0.394464515
482	108.2539	26.0404	900	600	non_karst	EBF	15.59437363	9.365434138	33.1475861	692.2684936	29.8743836	1.868380044	27.80885775	23.54734856	6.526578588	23.54700537	6.527301512	1212.321451	175.0115113	26.08505333	0.68805341	545.5274258	107.0800424	545.5354759	107.0770804	1081.224247	123.5684231	2.564927322	119.0150783	5.112260188	1.211210183	6.14581403	4.320541344	16.72599869	32.73795184	0.711988506	2.556310495	1.942918917	10.58871303	0.293704018	0.250143114	0.726778418	0.250143114	6.199386332	53.79148301	22.68455356	44.47781947	4.017746098	0.408685543
483	108.243031	26.043269	581	600	non_karst	MBF	16.87162261	8.669960656	31.34938924	702.9121754	31.03971619	3.456933095	27.23199156	24.93351261	7.67084313	24.93493195	7.681705322	1245.132513	184.6873359	27.06128896	0.684037342	565.0435845	108.9891161	564.962925	108.9903281	1074.398342	123.5677007	2.564557148	119.0150673	5.112171905	1.211210653	6.144959417	4.325740086	16.73310987	32.73813165	0.711986443	2.556564208	1.94290445	10.59323165	0.293699131	0.250143211	0.727043707	0.250143211	6.201136871	53.79234101	22.68455698	44.47781043	4.016877822	0.40868469
676	109.131681	26.964504	425	600	non_karst	ENF	16.14841106	8.016726436	27.17075332	786.3951805	31.64717031	2.169541184	29.33017931	25.48323416	6.080857876	25.48383755	6.085355925	1256.345999	160.0851595	39.68214897	0.520422811	488.1464335	149.2924173	488.1089059	149.2932956	1013.611013	130.4258474	3.611555884	121.3203181	6.048036618	1.148473278	5.997781811	1.613561299	12.38296703	36.96205886	0.76611659	2.386496046	1.99497936	4.963698406	0.317601155	0.240796259	0.427630892	0.240796259	5.917455422	54.1816004	18.87729578	43.90863599	4.058788531	0.375325812
677	106.301511	26.767513	1270	600	karst	ENF	14.13792442	7.415888025	29.17789416	676.6464478	27.1191886	1.681470099	25.51578371	21.98152444	5.24535681	21.98115613	5.244518967	1134.449144	206.6940139	19.65569499	0.752704155	561.9240383	68.41889766	561.9493315	68.41550598	1091.605186	112.5535985	2.566236122	95.0081157	4.79344056	1.233294125	6.000777726	3.002039966	14.70295843	29.33614168	0.68809476	2.566860267	1.959603257	14.26385261	0.299122831	0.215382135	0.621100253	0.215382135	5.930332691	52.0492078	27.51085374	42.8400729	3.355374367	0.426957409
678	109.143567	26.236874	475	1000	karst	MBNF	16.22377509	7.929183282	27.88265949	769.1712593	30.91503707	2.444153908	28.28406485	25.28953354	6.316789271	25.29001989	6.321807595	1304.403826	158.8514538	41.70390436	0.52215359	505.1783871	167.0944879	505.1549299	167.1159972	1049.260157	128.9843366	3.129272545	118.3959255	5.299757562	1.205796488	6.060720442	2.777649752	15.21396802	33.39268673	0.721263552	2.345860454	1.956945615	9.164259887	0.309769878	0.248286929	0.602090819	0.248286929	5.990541944	53.10039319	22.37705518	44.55990922	4.078582984	0.402689016
679	106.699008	26.604073	1275	400	karst	MBNF	14.13153904	7.791693619	30.20895791	674.8388963	27.15101211	1.437326915	25.77008099	21.94245365	5.275391066	21.941853	5.272121306	1121.642601	196.9741869	19.98818333	0.732149879	544.4268519	70.95771558	544.4706555	70.88009069	1013.328703	140.2386152	3.097312915	121.8265155	6.505275698	1.190494374	5.996984971	4.079195931	17.11446685	33.16397178	0.767785351	2.072936078	2.017546399	9.50371846	0.324453376	0.205464691	0.696461423	0.205464691	6.216631968	52.96569534	21.70447308	45.31474697	3.976094803	0.417097379
680	109.424184	26.273729	590	400	non_karst	DBF	15.84635167	8.490936107	29.41443084	757.4439314	30.73875825	1.946284577	28.44279049	24.75624088	6.078935955	24.75450124	6.077986188	1358.133428	174.8450034	41.7164604	0.556434109	543.4709704	173.2107317	543.5329225	173.0551146	1060.477711	165.8039641	4.415589276	112.0337299	5.88773268	1.181000022	6.033365302	1.504235767	14.85092611	37.05520805	0.772044296	2.153573371	1.984633859	7.272157945	0.373920089	0.23583499	0.509867546	0.23583499	5.936552118	51.82890498	18.22547989	45.18373238	4.118589472	0.368205605
681	104.259481	26.879247	2120	600	non_karst	MF	11.28755456	9.168201863	38.30647864	561.6868275	23.03973482	-0.970557486	24.09072591	17.75263774	3.853648654	17.75304747	3.859059476	865.1462909	174.6392174	7.736005687	0.895579934	490.6480191	30.33686195	490.5587596	30.3342177	1076.329204	178.2220686	1.821863919	133.5459385	3.73064616	1.273305605	5.997776466	2.616735574	18.67237668	26.05355399	0.872549529	2.967377819	1.920432315	5.810142595	0.247360493	0.342162556	1.029464937	0.342162556	5.858126244	53.02703541	29.63469241	42.28746786	4.536368713	0.602704596
682	104.423088	26.759626	1820	600	karst	ENF	12.80697999	8.627412343	36.90785846	564.1506082	24.51856367	0.934749636	23.90119012	19.28505308	5.309316321	19.28458886	5.3108529	944.9701573	187.9147609	9.157053925	0.886138024	531.7983351	34.1275451	531.7751322	34.12411508	1051.121293	143.3880486	2.213266595	117.9968108	4.257166331	1.209112104	6.002841925	2.600476676	16.47277115	24.44763228	0.765244238	2.903624756	1.741598516	8.830731274	0.249403007	0.265442009	0.952077608	0.265442009	5.84822101	49.67072248	32.23287009	40.85258154	3.863700629	0.475633106
683	106.708642	26.343118	1075	400	non_karst	ENF	15.24185164	7.837290554	30.91691472	663.4017236	27.97506973	2.582366795	25.29686536	22.8386595	6.464563145	22.83977992	6.471175333	1127.184441	206.5364215	19.75965861	0.757549206	555.6458253	67.1798227	555.5621442	67.20556818	1042.083689	115.5911035	2.121546234	118.2714049	5.254434974	1.220710308	5.977246995	6.132083354	17.96938793	33.55732137	0.692724743	2.58971067	1.934852265	12.91712403	0.281736308	0.239931665	0.80011963	0.239931665	6.49491011	54.10496468	22.32472018	44.42784869	3.737939309	0.394884939
684	105.601982	24.899752	940	400	non_karst	ENF	17.7154428	8.907215934	37.67041362	566.6777096	29.32386458	5.768942456	23.46583618	23.90366747	10.04762843	23.90419589	10.05064567	1183.153431	222.1193278	16.57488325	0.816849775	629.7807706	62.32428916	629.7564307	62.41547691	1434.468025	143.3424544	3.444610702	118.718076	4.727591638	1.172288787	6.690624649	2.540540453	14.46868231	41.24275363	0.645518126	3.441272258	1.888236916	6.374657271	0.334408408	0.277477441	0.459129945	0.277477441	5.647373203	54.99499173	15.92102268	43.32012215	3.750661336	0.354000848
685	109.13728	26.22924	480	1000	karst	MBNF	16.20883633	7.937038627	27.90904275	768.9750776	30.89035476	2.422018618	28.27907902	25.26896318	6.303109993	25.26952925	6.308472508	1302.685567	158.8359361	41.60476938	0.522999855	504.8104212	166.6358978	504.7838876	166.6637057	1049.858346	128.6929929	3.108642992	118.4299654	5.290869123	1.206094109	6.062896852	2.817304417	15.25235361	33.36599135	0.720800138	2.35264963	1.956336626	9.202785813	0.309083081	0.248439369	0.60549796	0.248439369	5.994688614	53.11964665	22.39748518	44.5539583	4.077220919	0.403001129
686	108.480331	26.399502	910	800	non_karst	ENF	14.96717198	9.248621248	31.94849812	722.3557325	29.75141726	0.967807451	28.57307475	23.3818654	5.561197478	23.38146052	5.562437202	1169.795808	155.8180577	28.29811166	0.617751304	493.7033703	115.9305742	493.7070931	115.8531954	1049.173983	124.5183764	2.733862427	118.8858284	5.167958871	1.210181031	6.060957578	3.800083247	16.35257272	32.9145773	0.713367502	2.463034393	1.947852293	10.03875	0.297940392	0.249830974	0.679007118	0.249830974	6.157315732	53.50654323	22.6389586	44.49611283	3.999803847	0.407098595
687	106.401938	28.385319	1060	600	karst	MBNF	14.95817288	7.621939117	27.34118994	713.9511945	29.62587625	2.253469064	27.48601592	23.43210652	5.798598738	23.43457548	5.80094449	1029.208282	163.4263445	26.39002148	0.64951005	463.1346248	74.31196036	463.1183725	74.29731853	969.8572924	123.426631	2.486529008	119.0342621	5.112709459	1.211371932	5.990320094	5.147179048	17.93825664	32.71833206	0.71186113	2.590955962	1.942891731	11.10828101	0.292567568	0.250131337	0.786981189	0.250131337	6.398949185	53.97831271	22.68497643	44.4776642	4.04319761	0.408706398
688	108.771979	27.839481	2218	500	non_karst	MF	9.037893683	12.02209263	37.52857581	722.9036149	25.33733507	-6.602977215	32.50817958	17.7114851	-0.188758923	17.70307163	-0.234458927	1088.860917	143.6397481	23.11418474	0.646429067	450.2448834	92.74099281	450.660214	92.76698057	1050.026419	123.4322006	2.495880951	119.0226136	5.100850238	1.211339753	5.988909929	4.978358799	17.35464804	32.73705562	0.711262181	2.598796709	1.943006404	11.06829626	0.292593254	0.250130354	0.768701434	0.250130354	6.412705838	53.97940422	22.68366699	44.47853717	3.95210787	0.408413002
689	108.772079	27.839381	1980	200	non_karst	MBF	9.992875544	11.51726567	36.21433225	730.9698857	26.22235073	-5.421265987	32.09728254	18.74913405	0.665855589	18.74202803	0.627653802	1110.990917	150.183015	23.86319523	0.642494313	463.1187215	94.30626923	463.4667105	94.33077843	1044.978293	123.4322417	2.495902254	119.0226129	5.100852988	1.211339651	5.988909353	4.978179193	17.35428636	32.73705485	0.711262233	2.598785736	1.943006962	11.06813936	0.292593533	0.25013036	0.768686798	0.25013036	6.412659969	53.97938639	22.68366686	44.47853762	3.952126549	0.408413
690	109.26433	27.81621	640	400	karst	EBF	15.49190726	8.37813425	27.66451937	794.6203878	31.29756273	1.206839809	29.91480423	24.99237806	5.414715483	24.99267751	5.411974349	1238.166021	184.6534081	31.4038681	0.589349255	516.5365947	121.1074878	516.5550015	121.0817979	995.340789	123.5271134	2.54787958	119.0231671	5.109141542	1.211102169	5.989981106	4.41196165	16.29768059	32.71691417	0.711968106	2.576586717	1.94310385	10.68311702	0.293302041	0.250144262	0.731459489	0.250144262	6.209511534	53.92692424	22.68547067	44.47728351	4.046538822	0.408783725
691	106.646439	28.418102	1120	600	non_karst	EBF	14.72648357	7.795957813	27.91592525	711.319443	29.46520539	2.004589511	27.66051377	23.20316447	5.609408736	23.20390922	5.604281271	1022.548692	159.7210993	23.23847822	0.67366637	466.0995601	64.73740885	466.1387152	64.75739662	977.4284845	122.9171123	2.382782159	119.134966	5.128633792	1.211931637	5.992737948	5.766727177	18.61810108	32.72817132	0.711655579	2.594568954	1.943903981	11.70617419	0.29016854	0.249974736	0.824435134	0.249974736	6.507410178	54.15981736	22.68124112	44.47768416	4.031447357	0.408287931
692	108.072853	25.390251	592.5	1000	karst	EBF	17.73634627	8.891332076	33.21115133	666.5248287	31.14769758	4.517158996	26.32332142	25.28289457	8.968788424	25.28370636	8.97354863	1240.779224	206.5701859	23.68835562	0.764638014	625.3678975	94.86758126	625.3353019	94.8728576	1087.831938	123.5346411	2.53854522	119.0190518	5.108530862	1.211264906	6.397367386	4.498879913	16.96496849	32.7203753	0.711933575	2.572976548	1.942570236	10.67362974	0.293346966	0.250147515	0.746796487	0.250147515	6.209350061	53.85529021	22.68527922	44.47754035	4.060222432	0.408784728
693	109.183273	27.791471	1775	2000	non_karst	EBF	11.00972894	10.89001293	34.28474007	751.2337691	27.19675141	-4.325985262	32.03072644	20.06637918	1.468928972	20.05938244	1.427229873	1128.274618	154.120375	27.10896214	0.614274199	455.7743	110.0988102	456.1386135	110.0645212	1025.551282	123.5286476	2.548270371	119.0231077	5.109405849	1.21107734	5.989267995	4.43882078	16.34966255	32.72052873	0.711944834	2.576076414	1.943254794	10.68284605	0.293303233	0.250143552	0.731981368	0.250143552	6.229841921	53.93093059	22.68518145	44.47738077	4.036894234	0.408749957
694	108.772179	27.839481	1240	200	non_karst	EBF	12.96202534	9.947550399	32.1269683	756.0942253	28.97401146	-1.747832733	30.81946479	21.97566796	3.322391972	21.97263542	3.307554405	1179.68904	170.5032402	26.18834559	0.630273271	503.0873038	99.15306685	503.2255136	99.17316148	1029.264972	123.4323443	2.495929329	119.0226094	5.100859243	1.211339545	5.988909004	4.977980229	17.35408533	32.73704017	0.711262856	2.59877824	1.943006685	11.06794352	0.292594103	0.250130381	0.768677691	0.250130381	6.412599692	53.97933575	22.68366884	44.47853642	3.952162733	0.408413365
695	109.206535	27.517487	1784	200	karst	EBF	10.43709913	8.845810856	29.04580616	758.3969746	25.42135752	-4.219011997	30.13532796	19.49928892	0.748048762	19.49289444	0.712139767	1236.252934	162.7422644	37.16673984	0.550722232	477.3296194	143.1402097	477.6470459	143.109313	920.2434495	123.525113	2.61353327	119.071346	5.124083589	1.209650965	5.989926684	4.009983358	15.35653499	32.72402649	0.71273245	2.540938984	1.946080901	10.39297601	0.293607664	0.25007353	0.685730423	0.25007353	6.144276114	54.0249682	22.68449417	44.47318594	4.067125612	0.408740441
696	106.408539	28.390652	1100	200	karst	EBF	14.80443606	7.711737548	27.57803641	712.4572462	29.48756863	2.063113116	27.56150602	23.26443124	5.664212186	23.26663914	5.665011234	1025.285511	162.2151297	26.17681703	0.650883217	460.9922668	73.73893227	460.9911017	73.72745147	970.8977585	123.421696	2.484997969	119.0351522	5.112906022	1.211378491	5.990351142	5.158220735	17.95431565	32.71852106	0.711858281	2.591155506	1.942900573	11.118082	0.292537139	0.250130378	0.787754933	0.250130378	6.400871816	53.98130797	22.68494977	44.47765764	4.043143836	0.408701865
697	109.19513	27.737876	2240	400	karst	MF	9.070497701	11.53583304	35.93857781	737.8689311	25.2118585	-6.615867754	32.55584009	17.9789999	-0.313602717	17.96970595	-0.368382355	1100.660935	143.537637	27.2345476	0.613238658	434.3577987	112.5341385	434.8438664	112.5125683	1018.274516	123.5292454	2.555253573	119.0258106	5.110495099	1.210972049	5.989350867	4.379168202	16.19072799	32.72006668	0.711995925	2.571463484	1.943537796	10.65064906	0.293329564	0.250140495	0.725539779	0.250140495	6.215397827	53.94243903	22.68518281	44.47719994	4.042089414	0.408749206
698	104.292061	26.859581	2330	600	non_karst	EBF	10.45591223	9.537761222	39.33030949	552.8171125	22.21098648	-1.946847502	24.33867071	16.82737352	3.130243851	16.82658918	3.128289811	854.8496635	170.1339294	7.246428289	0.897321469	484.429479	29.48245399	484.4217765	29.47211247	1069.691263	165.7321888	1.940432306	130.3453277	3.904019166	1.258058609	5.997950022	2.603741342	18.11910467	25.67792293	0.839235031	2.956862706	1.891304113	7.005860393	0.249792055	0.319540085	1.022782713	0.319540085	5.848226167	52.63787998	29.97471919	41.99227067	4.387444103	0.559792789
699	106.083778	26.516212	2380	600	non_karst	EBF	10.04566311	9.466685353	35.23821838	617.2132682	22.77049644	-3.110229521	26.50212789	17.19298656	1.848911436	17.18658785	1.812990902	1164.240427	207.2708277	16.86709612	0.827925431	604.5643225	63.88338532	604.8923577	63.78358345	1033.295469	105.5328574	1.854945002	116.410793	3.991912648	1.234353935	5.998625691	6.449912988	18.39528323	35.17807539	0.641435795	3.195718765	1.828600487	16.70466449	0.266534372	0.258093852	0.927376325	0.258093852	6.556515247	54.2089141	22.67255822	42.07930121	3.252519116	0.358560108
700	104.254937	26.79023	2350	400	non_karst	EBF	10.54123026	9.681537747	40.16044779	543.3602485	22.12899162	-1.863500075	24.27314863	16.79127948	3.330500111	16.78994587	3.326399906	868.3782956	171.8956924	7.539024553	0.894117337	490.1976255	30.57744659	490.2185578	30.57964664	1089.303789	154.4818551	2.043355246	125.6090222	4.199978085	1.24282392	5.99551164	2.784282234	18.03609747	27.20651638	0.804249158	2.906559967	1.884727086	7.064916087	0.260060821	0.291458459	0.996904088	0.291458459	5.870936307	52.23710951	27.34348653	42.8773978	4.405921369	0.519799436
701	109.182098	27.703793	1680	200	karst	EBF	11.28461286	10.15723994	32.36717282	756.7356934	27.15152903	-3.793653948	31.43795556	20.37998031	1.659124772	20.37363718	1.621911816	1162.120737	160.2102374	29.82296295	0.599437888	467.1609608	118.7233381	467.4937597	118.7169065	996.9495094	123.5314119	2.560235225	119.0277181	5.11144286	1.210885086	5.989268487	4.349688254	16.11364396	32.72157066	0.712026529	2.568384486	1.943782506	10.62717502	0.293355143	0.250137689	0.721759712	0.250137689	6.212450251	53.94994979	22.68498591	44.4771112	4.042431776	0.408733139
702	108.462608	27.990889	2100	400	karst	MF	10.07464833	11.79704839	37.30981773	717.6804556	26.18730513	-5.273161365	32.07808863	18.66455659	0.892909234	18.65658748	0.847767715	982.7268166	121.5862981	17.95801741	0.676037838	400.3615987	68.00165309	400.7670577	67.99906837	1043.33339	123.0886879	2.407511664	119.0422598	5.085663095	1.211651893	5.99154427	5.560134993	18.24416057	32.74721354	0.710243954	2.618758527	1.942295752	11.64287809	0.290725147	0.249982034	0.807277208	0.249982034	6.551361725	54.09737261	22.67894166	44.48197565	3.893625655	0.407819695
703	109.19503	27.737776	1547.5	400	karst	MBF	11.84908841	10.06646792	32.11275241	761.3698764	27.78664924	-3.177881448	31.35967997	20.9983102	2.172538707	20.99282702	2.139619133	1164.956658	162.5551697	29.41155202	0.601799238	471.7649791	117.0708347	472.0548023	117.0453137	1003.554144	123.5292537	2.555264981	119.0258141	5.11049744	1.210971839	5.98935011	4.379130238	16.19061017	32.72007476	0.711995955	2.571456136	1.943538497	10.65059455	0.293329628	0.250140489	0.725532005	0.250140489	6.215411129	53.94245798	22.68518192	44.47719995	4.042080483	0.408749125
704	108.462708	27.990889	2050	400	karst	MF	10.27501466	11.69112943	37.03383787	719.3845165	26.37308824	-5.025405392	31.99192476	18.88237265	1.072069773	18.87467955	1.02851224	987.3935339	122.963888	18.11648629	0.675204878	403.0726579	68.334838	403.4639177	68.33197275	1042.271981	123.0889765	2.407562959	119.0422427	5.085674147	1.211651684	5.991543242	5.559877899	18.24387606	32.74720338	0.710244847	2.618750883	1.942295987	11.64258501	0.290726475	0.249982186	0.807262777	0.249982186	6.551307806	54.09729962	22.67894681	44.48197181	3.893652274	0.407820248
705	104.252506	26.8008652	2310	600	non_karst	MF	10.67384062	9.582701056	39.85754128	545.8843614	22.26437591	-1.698421206	24.20289368	16.95268041	3.433116708	16.95169815	3.430916472	869.0064858	172.6395374	7.622194409	0.893822139	490.9301965	30.69255532	490.9357027	30.69573349	1087.565271	156.8089946	2.017650387	126.4349176	4.157227049	1.246173685	5.995711186	2.770295881	18.12373387	27.1003378	0.811351918	2.914809065	1.8892989	6.927762919	0.258521499	0.296103151	1.002530665	0.296103151	5.868756705	52.34230633	27.52664734	42.82897637	4.424203454	0.527999577
706	106.215652	26.825605	1210	600	karst	DBF	14.38198382	7.327543586	28.78261589	682.3095634	27.46231627	1.9256609	25.5707146	22.29448624	5.420510939	22.29456045	5.421987475	1112.374007	203.0920755	19.17965845	0.755259818	554.5334589	65.74216179	554.5137519	65.72239866	1053.455554	121.7631002	2.680715678	109.1820342	5.01357053	1.216352011	6.002073181	3.648334776	15.68384164	32.1541049	0.70196857	2.60976113	1.935139003	13.05305604	0.301965488	0.235486564	0.66702902	0.235486564	6.12720816	52.46020666	23.77933857	43.94604539	3.388984252	0.399176169
707	105.375862	26.770895	1800	400	non_karst	DBF	12.19821062	8.229147382	31.91508656	640.33932	25.15247232	-0.321235414	25.54431862	19.5604914	3.696015689	19.56036331	3.696202597	1175.340109	213.6698937	20.71922492	0.76596722	597.1018424	73.32818206	597.0747925	73.28458639	946.3869394	124.0678796	2.589879264	118.9467353	5.186921491	1.212060242	6.033469326	4.481885985	17.46947315	32.89361149	0.715300693	2.439509945	1.94362911	10.84537621	0.295409282	0.249305286	0.763608809	0.249305286	6.335599707	53.33810569	22.61811395	44.51541599	3.879533047	0.410174886
708	109.19523	27.737876	1540	600	karst	MBF	11.87905242	10.0506035	32.07114919	761.6392861	27.81448468	-3.141017935	31.3466443	21.03103785	2.199168533	21.02559887	2.166496408	1165.64561	162.757741	29.43556552	0.601668805	472.1629232	117.1243708	472.4505061	117.0987009	1003.394386	123.5292392	2.555256416	119.0258132	5.110495189	1.210972024	5.989351652	4.37909922	16.19056551	32.72005909	0.711995999	2.571461733	1.943537717	10.65063869	0.293329558	0.250140494	0.725535423	0.250140494	6.215363125	53.9424433	22.68518357	44.47719956	4.042105409	0.408749274
709	109.18763	27.704451	1300	400	karst	MBF	12.80182262	9.337910956	30.22389984	770.1757735	28.55142036	-1.917926273	30.76771734	22.03436569	3.009177079	22.03020928	2.984376768	1197.889228	170.6508394	31.09626508	0.592622844	487.674552	121.556218	487.8952338	121.5463308	988.129961	123.5308275	2.560279972	119.0278714	5.111424723	1.210885281	5.989309773	4.346407252	16.10596143	32.72102616	0.712030685	2.568352529	1.943772327	10.62728111	0.293353541	0.250137667	0.721588325	0.250137667	6.210572987	53.95015542	22.68504818	44.47708408	4.043329014	0.408738131
710	109.1727156	26.217953	734	400	karst	EBF	15.19563073	8.491178111	29.35856005	760.109835	29.94943699	1.161392991	28.70601187	24.1616376	5.400048434	24.16067846	5.397185038	1289.45135	154.4331538	41.05517452	0.530498619	497.1659838	166.3891745	497.2142779	166.3867547	1057.197569	130.0965145	3.180165168	118.2208492	5.316798482	1.205115522	6.06307648	2.740161827	15.24626307	33.53944086	0.723021599	2.343325689	1.957611838	9.091228723	0.312166472	0.248150048	0.600488098	0.248150048	5.992271343	53.04191356	22.28577949	44.57125964	4.081291145	0.401706372
711	105.954323	25.069201	540	1000	non_karst	EBF	19.45344651	8.702602566	36.5559447	583.4633407	31.39270575	7.522011631	23.75492491	25.86648307	11.59208182	25.86764394	11.59847113	1256.507471	222.5713846	17.33350369	0.826305537	668.6176437	64.69034992	668.566848	64.7343429	1489.571681	111.6000367	3.051497223	117.9262772	4.718900536	1.185390731	6.701338296	2.280472164	12.47077721	33.52263811	0.664695663	3.187137204	1.89795696	7.010290383	0.300129281	0.25591091	0.525165113	0.25591091	5.516879903	55.50149652	22.83887571	43.79169509	4.090755045	0.411045039
712	107.46551	27.74889	852.5	200	karst	MBNF	14.86482387	7.249890373	26.05569385	751.6973357	29.51069288	1.749260739	27.67739967	23.76736785	5.234174286	23.76811952	5.239684816	1111.504054	175.8208957	22.60626944	0.689791528	515.4221008	72.3699179	515.3729747	72.31668398	976.0488153	87.55779643	2.200376487	118.1478015	5.288601151	1.19110091	5.999856668	5.064675012	17.44002104	31.01143022	0.724383293	2.392041638	1.944821292	11.94557845	0.274530054	0.231936119	0.711629791	0.231936119	6.578115169	53.89893898	22.23804376	46.93833271	3.233966682	0.364732676
713	106.749596	26.39459	1170	400	karst	EBF	14.79199245	8.021541321	31.21942725	664.2642337	27.64463502	1.998064247	25.59296448	22.41804425	6.013310207	22.41865478	6.016921048	1104.425513	199.5364698	19.78212904	0.748992514	540.4146314	66.97633346	540.3713432	67.03259541	1036.962759	110.758629	1.940488624	118.0491077	5.295100225	1.227159031	5.984006194	6.344183857	17.89386584	33.79031268	0.680475669	2.645117484	1.92768005	13.41025594	0.276251884	0.232590251	0.803386371	0.232590251	6.501311571	54.19245929	22.17515678	44.38911495	3.664932552	0.387665313
714	107.989273	26.948742	770	1000	karst	EBF	15.30635154	7.841928341	27.58206162	756.1689285	30.07205412	1.712290271	28.28066393	24.24562135	5.575678151	24.24635614	5.579738156	1056.961584	142.4919552	23.51423846	0.599845062	431.2313099	89.10043388	431.1876609	89.14386154	1008.885258	114.1812881	2.449860854	113.9608808	4.959856167	1.199629855	6.005938776	5.932056054	18.23950401	34.44453518	0.691954198	2.771966502	1.91373561	13.54884845	0.294624523	0.243680385	0.780681806	0.243680385	6.530245235	54.04918594	22.15838143	43.97978365	3.571176676	0.360487514
715	109.26443	27.81621	294.5	20000	karst	MBF	16.87813672	7.645038091	25.75559613	806.3527069	32.58213019	2.921946466	29.31790269	26.49878596	6.65495531	26.50098831	6.663124658	1270.242214	194.139686	32.49051011	0.58363661	535.1969726	123.3749818	535.1174511	123.3473418	987.996033	123.5271113	2.547881316	119.0231681	5.109141496	1.211102161	5.989982104	4.411912145	16.29755984	32.71690983	0.711968139	2.57658551	1.943103795	10.68311085	0.293302041	0.250144261	0.731456542	0.250144261	6.209483566	53.92692538	22.68547099	44.47728337	4.046551307	0.408783759
716	108.097313	25.326172	665	400	karst	MBF	17.58141183	9.054478998	33.75346259	659.9179858	30.93916913	4.331181857	26.36322286	25.05521644	8.896196894	25.05515834	8.895537151	1246.336797	206.1782576	23.82541683	0.764862827	624.4841372	96.27433646	624.4995489	96.29712392	1093.968094	123.5336578	2.537704753	119.0190965	5.108390132	1.211267308	6.427830893	4.502743889	16.9669704	32.72006416	0.711929603	2.575749386	1.942538685	10.675964	0.293338449	0.250147603	0.747623493	0.250147603	6.206742948	53.85757692	22.6852902	44.4775297	4.061250557	0.408785694
717	106.62298	26.67865	1140	600	karst	EBF	14.48667648	7.064758077	28.25715711	686.3355744	27.32686088	2.114345263	25.15352678	22.43588537	5.514206605	22.43667048	5.518982702	1177.688713	209.9426748	20.37193543	0.727837941	571.1495286	75.13184466	571.1115717	75.14388394	1034.801522	154.1521553	3.853680281	118.056929	6.082171447	1.179079973	5.998810679	2.311090623	15.85561743	34.25562913	0.77749827	2.108813673	2.006773918	7.127896111	0.354011108	0.233775449	0.618839812	0.233775449	6.01367559	52.14983004	20.5988547	45.16913989	4.215713648	0.401827416
718	106.312309	26.777561	1390	600	karst	EBF	13.64307162	7.680410799	29.83425392	673.4877603	26.68468302	1.059349749	25.75824535	21.45852466	4.79196006	21.45751102	4.787389571	1119.178691	202.4188663	19.25615148	0.752246655	551.8949604	67.57339959	551.9499742	67.57290549	1100.400635	114.4744304	2.703027097	97.19622067	4.902083947	1.226675071	6.000751386	2.833721821	14.6412082	29.40582902	0.688822924	2.533276645	1.960222327	13.67489088	0.304334265	0.219686835	0.616099923	0.219686835	5.922027711	52.00301082	27.2961105	43.04993677	3.401225342	0.416848688
719	108.712636	27.898931	1430	400	karst	EBF	12.20402554	10.31907676	32.98509296	755.8421614	28.2618592	-2.772102681	31.07272217	21.19362336	2.564728113	21.19092166	2.551981527	1138.85995	160.2578447	24.80120515	0.636976958	480.6787955	93.58971652	480.8024035	93.68609096	1029.763195	123.4091095	2.484260719	119.0231076	5.099396469	1.211387366	5.989308679	5.077262455	17.55464979	32.73739353	0.711233608	2.60418024	1.942725491	11.15435909	0.292431899	0.250125743	0.776692517	0.250125743	6.437919047	53.9900503	22.68364838	44.47836834	3.942397585	0.408409367
720	108.030954	25.379239	780	400	karst	CDF	16.99787018	9.252300235	34.22069002	658.5180473	30.41082568	3.629711769	26.59378685	24.45425829	8.327694985	24.4541591	8.327193379	1220.545112	202.9994332	22.70747615	0.774365368	620.3948815	91.73810065	620.4064411	91.72347064	1088.670459	123.5351753	2.538523456	119.0190795	5.108673501	1.211263461	6.404006359	4.505455743	16.98165518	32.72019122	0.711937485	2.571182657	1.942604135	10.67444453	0.293347731	0.25014742	0.747182278	0.25014742	6.211919029	53.85562772	22.68527493	44.47755131	4.062114649	0.40878511
721	105.67086	26.321197	1358	200	karst	DEBMF	14.75675667	7.119137163	29.91150257	627.2402469	26.48605238	2.750949835	23.74149102	21.84673305	6.36419925	21.84705959	6.365991904	1371.547709	277.2978129	17.24190304	0.87866115	765.0519143	61.87732828	765.0507872	61.85262055	975.8294431	110.6558598	1.840070156	110.1162833	4.252440039	1.23894262	5.994397174	7.188265852	18.77541104	41.19261143	0.610063401	2.625281915	1.883254502	16.17138461	0.280634969	0.272757274	0.866985333	0.272757274	6.769140838	54.12754622	16.17616076	43.49362741	3.077664365	0.354254984
722	105.774444	26.261111	1482	300	karst	EBF	14.28122599	7.328234315	30.45982966	624.7132986	26.00638816	2.182983168	23.89093743	21.36041345	5.93058455	21.35979073	5.926876715	1337.155565	265.9293498	15.92436842	0.887668423	747.7193604	59.53681295	747.7604954	59.6087935	986.2871384	103.2475366	1.399165179	113.621734	4.040688794	1.241693493	5.981097543	8.624809973	19.71538097	39.02887434	0.634588788	3.185859576	1.841123611	18.53576042	0.263050228	0.25573613	0.951221526	0.25573613	6.914879778	55.20918642	19.16356052	43.26192676	3.113125967	0.347460174
723	105.666	26.295477	1341	200	karst	EBF	14.85439689	7.061540559	29.81611741	625.9311658	26.51875319	2.880434249	23.63505803	21.91971231	6.474760013	21.92010177	6.476891531	1376.304718	278.4290708	17.11523323	0.88239424	770.1875935	61.57881263	770.1820584	61.55557876	975.9861983	115.153076	1.974103089	110.3087269	4.316650589	1.239547425	5.992486167	7.159878249	18.81988933	40.75528088	0.633515383	2.669623094	1.877774515	16.33584577	0.286657161	0.260873635	0.861850731	0.260873635	6.753639084	54.18760575	16.70679691	43.48444335	3.13590242	0.347090354
724	105.663	26.27632	1298	300	karst	DBF	15.04677257	6.953006114	29.57464097	625.9187608	26.65549135	3.12922387	23.50328088	22.1046716	6.665443668	22.10525246	6.668658748	1382.562883	279.7848512	17.14179369	0.884377501	775.3180154	61.63599831	775.3023974	61.6090222	975.3130047	115.8122234	2.004942354	110.5545045	4.313812794	1.240269817	5.990978188	7.203726884	18.84842644	40.36132286	0.644251672	2.724106723	1.871983626	16.54765651	0.287985225	0.255642064	0.861176601	0.255642064	6.743989356	54.27307072	17.1857821	43.4265729	3.17435118	0.343092159
725	105.7726955	26.270052	1470	300	karst	DBF	14.33002863	7.31578272	30.41545832	625.5634226	26.06839631	2.234433784	23.89565572	21.42010743	5.968776585	21.4195504	5.96543642	1337.916083	266.7571137	15.98970363	0.886515277	747.6194825	59.6242962	747.6520548	59.68601843	986.009671	101.7235995	1.342295847	113.3403442	3.986169063	1.24325078	5.982495178	8.748303826	19.7824327	39.3376006	0.629897471	3.208439314	1.836912888	18.77600696	0.260967254	0.256301859	0.95745183	0.256301859	6.93191682	55.26780205	18.90113208	43.16705958	3.093546323	0.344224861
726	105.771407	26.245102	1446	200	karst	DBF	14.42989871	7.23367425	30.24551079	624.7112038	26.10906267	2.380469944	23.77865354	21.50251289	6.07810767	21.50209255	6.075570691	1342.1859	266.5242882	15.99742729	0.889124012	751.8118153	59.69646631	751.8511964	59.7800855	985.4794169	105.9602705	1.509629621	113.9871095	4.132508995	1.239103811	5.979053373	8.379345938	19.57081948	38.57829124	0.642191843	3.135383024	1.848762724	18.08596971	0.267120335	0.255009161	0.93764078	0.255009161	6.880213687	55.08742476	19.52548638	43.40951253	3.148785129	0.352532415
727	108.177771	27.328079	932	400	non_karst	EBF	14.82791449	8.986007068	30.34206775	746.463027	30.23552696	0.830839286	29.34779154	23.65226312	5.248967734	23.65191314	5.246240969	1026.800735	139.8764285	22.61039491	0.624843831	425.995818	80.38200131	426.0268267	80.44456503	1060.730415	100.154337	1.263087691	119.0012753	4.42838905	1.236366286	5.997224793	8.398859273	20.04460442	35.22400607	0.63829697	3.046724711	1.923253026	16.81242109	0.250440286	0.237920264	0.957158321	0.237920264	6.99192901	55.30502833	21.10640497	44.43844261	3.358116866	0.350137647
728	108.153094	27.345848	980.3	400	non_karst	EBF	14.66402472	9.063699575	30.58450059	744.0105601	30.04510407	0.638525966	29.38397505	23.45988383	5.111045285	23.45919827	5.106323672	1024.762328	138.9202991	22.35932393	0.627481086	425.7628085	79.47291334	425.8080317	79.50590709	1060.203005	103.7237209	1.39361644	118.6184126	4.500719942	1.232047582	5.997065054	8.214113523	19.90586456	35.01261159	0.649889521	3.024860539	1.92088751	16.50903412	0.256435362	0.241206205	0.943157886	0.241206205	6.972821369	55.18739192	21.35681821	44.39872173	3.35203799	0.358046573
729	108.176559	27.344815	768.8	400	non_karst	EBF	15.49029892	8.626576391	29.38976568	752.4762633	30.84714596	1.641914456	29.06995357	24.37543527	5.835142702	24.37599484	5.837619272	1044.656838	144.9481004	23.20935277	0.622775877	436.9499896	81.48629917	436.9328602	81.54012583	1056.238088	102.6090249	1.34513947	119.045595	4.497137845	1.233552933	5.996983051	8.251908552	19.95199702	34.91740988	0.645899791	3.01500427	1.925957226	16.48859165	0.253898575	0.239353484	0.948336138	0.239353484	6.976741247	55.22538222	21.3579277	44.46508167	3.372978868	0.356359721
730	108.166447	27.317618	970.8	400	non_karst	EBF	14.6798138	9.070819583	30.60224178	744.2022495	30.08099524	0.662238674	29.38663604	23.48034045	5.128224999	23.47972657	5.123962934	1021.1941	138.269544	22.33086042	0.625649572	422.5584697	79.78362705	422.6040284	79.8411277	1061.922502	99.35636761	1.241767131	118.6263585	4.380881329	1.237292402	5.997418474	8.479104568	20.08539037	35.53731573	0.635925043	3.076959647	1.917310266	17.0561413	0.249953791	0.238534653	0.960211131	0.238534653	7.000203726	55.33577034	20.90809142	44.35655815	3.336678441	0.347116314
731	108.172133	27.339231	768.3	400	non_karst	DBF	15.49505768	8.62822247	29.4120886	752.0336176	30.84494202	1.654698721	29.05740431	24.37547949	5.845226527	24.37601507	5.847556413	1043.668671	144.6979297	23.13925157	0.622806979	436.2626405	81.33659399	436.2465606	81.38920898	1056.525437	102.0277131	1.327353299	118.9335659	4.473770841	1.234189634	5.997081857	8.294986578	19.97433601	35.04576907	0.644143386	3.028556762	1.923887061	16.60598792	0.25327178	0.239305745	0.950321496	0.239305745	6.981308832	55.24482342	21.27229417	44.44067482	3.363147	0.354619017
732	107.949184	25.289813	867.2	400	karst	DBF	16.78363932	9.33043983	34.65282759	649.8152248	30.02445159	3.419758563	26.48535207	24.1156922	8.215237273	24.11558254	8.214153354	1225.391315	207.2089708	22.24726142	0.788642334	632.5823816	89.76404432	632.5882553	89.73499233	1087.62105	123.5350409	2.537468025	119.019277	5.108928792	1.211263194	6.452868788	4.525344964	17.02380186	32.71915622	0.711943344	2.56958916	1.942662478	10.67856783	0.293337703	0.250147267	0.748970237	0.250147267	6.214859111	53.85897849	22.68528482	44.47756592	4.068409569	0.408787655
733	107.967946	25.324553	803.3	400	karst	DBF	16.95506761	9.216416364	34.24843467	655.4300977	30.24507205	3.603518337	26.46909956	24.35353729	8.318645052	24.35394074	8.320691798	1223.069867	206.7346533	22.39991835	0.784872866	630.8267945	90.08855433	630.8124046	90.0821521	1084.741584	123.5353853	2.537919051	119.0192114	5.10889494	1.211262551	6.433811305	4.519580922	17.01300413	32.71948793	0.711942951	2.569393886	1.942655177	10.67697505	0.293342401	0.250147277	0.7483644	0.250147277	6.214714763	53.85766092	22.6852787	44.47756602	4.066588568	0.408786847
734	107.950828	25.301894	944.1	400	karst	EBF	16.44231661	9.496192523	35.05005512	648.4169104	29.72529256	2.989444978	26.64572171	23.76203378	7.891669648	23.76160328	7.888814458	1214.864671	204.4753457	21.94860775	0.789624709	627.0624873	89.01585476	627.0856081	88.99514369	1088.26131	123.5352506	2.537630513	119.0192646	5.108946692	1.211262719	6.446365159	4.524100235	17.02210312	32.71922689	0.711943997	2.569209399	1.942666485	10.67802315	0.293339439	0.250147248	0.748794974	0.250147248	6.215139929	53.8585305	22.68528232	44.47756831	4.068046234	0.408787482
735	107.936617	25.326902	983.7	400	karst	EBF	16.25842065	9.582014203	35.2780184	646.8053666	29.5701031	2.780306926	26.74338887	23.56751853	7.727616446	23.56667803	7.722628771	1204.94157	202.6034707	21.52193263	0.79128945	623.2571972	87.43307016	623.3065574	87.3970839	1088.032735	123.5361025	2.538032839	119.0192713	5.109098033	1.211260629	6.433571132	4.524025813	17.02542333	32.71924353	0.711948475	2.567253769	1.94269933	10.6768757	0.293344017	0.250147114	0.748526803	0.250147114	6.216886474	53.85754003	22.68527417	44.47758329	4.068178339	0.408787404
736	107.922911	25.326644	1043.8	400	karst	EBF	16.03838858	9.703714895	35.63982114	643.2356657	29.35114357	2.528833058	26.82696851	23.3109203	7.55121942	23.30956451	7.543320941	1199.303045	201.3536395	21.19742802	0.793695942	620.9135114	86.41072421	620.9900446	86.36111769	1089.490929	123.536426	2.538063568	119.0193064	5.109196698	1.211259751	6.434106806	4.52619702	17.03124064	32.71910535	0.711951153	2.566296867	1.942720406	10.67686777	0.293344501	0.250147031	0.748621809	0.250147031	6.217820811	53.85753986	22.68527244	44.47759196	4.068961381	0.408787734
[truncated: 5 more columns]
