# Supplementary material for: The interactions between climate and soil factors influence the taxonomic and phylogenetic diversity of woody plants in the subtropical karst region
Source: PeerJ. 2026 May 22;14:e21365. doi: 10.7717/peerj.21365 (PMC13200658; doi:10.7717/peerj.21365)
Supplement: Supplemental Information 3 [file peerj-14-21365-s003.csv]

Variable Abbreviation	Full English Name	Environmental Factor Type	Unit
Bio1	Annual Mean Temperature	Climate	°C
Bio2	Mean Diurnal Range (Mean of monthly (max temp - min temp))	Climate	°C
Bio3	Isothermality (Bio2/Bio7) (×100)	Climate	%
Bio4	Temperature Seasonality (Standard Deviation ×100)	Climate	°C
Bio5	Max Temperature of Warmest Month	Climate	°C
Bio6	Min Temperature of Coldest Month	Climate	°C
Bio7	Temperature Annual Range (Bio5 - Bio6)	Climate	°C
Bio8	Mean Temperature of Wettest Quarter	Climate	°C
Bio9	Mean Temperature of Driest Quarter	Climate	°C
Bio10	Mean Temperature of Warmest Quarter	Climate	°C
Bio11	Mean Temperature of Coldest Quarter	Climate	°C
Bio12	Annual Precipitation	Climate	mm
Bio13	Precipitation of Wettest Month	Climate	mm
Bio14	Precipitation of Driest Month	Climate	mm
Bio15	Precipitation Seasonality (Coefficient of Variation)	Climate	%
Bio16	Precipitation of Wettest Quarter	Climate	mm
Bio17	Precipitation of Driest Quarter	Climate	mm
Bio18	Precipitation of Warmest Quarter	Climate	mm
Bio19	Precipitation of Coldest Quarter	Climate	mm
PET	Potential Evapotranspiration	Climate	mm
AK	Available Potassium	Soil	cmol(+)/kg
AL	Available Lithium	Soil	mg/kg
AN	Available Nitrogen	Soil	mg/kg
AP	Available Phosphorus	Soil	mg/kg
BD	Bulk Density	Soil	g/cm³
C1	Carbon Content	Soil	%
CA	Calcium Content	Soil	cmol(+)/kg
CEC	Cation Exchange Capacity	Soil	cmol(+)/kg
CL	Clay Content	Soil	%
CW1	Soil Water Content	Soil	%
Dc	Depth to Bedrock	Soil	cm
Dh	Soil Hydraulic Conductivity	Soil	mm/h
GRAV	Soil Gravimetric Water Content	Soil	%
H	Soil Humus Content	Soil	g/kg
K	Potassium Content	Soil	cmol(+)/kg
MG	Magnesium Content	Soil	cmol(+)/kg
NA	Sodium Content	Soil	cmol(+)/kg
pH	Soil pH	Soil	Unitless
POR	Soil Porosity	Soil	%
R	Soil Respiration Rate	Soil	μmol CO₂/m²/s
RC	Rock Content	Soil	%
RS	Soil Root Density	Soil	g/cm³
S1	Sand Content	Soil	%
SA	Soil Salinity	Soil	dS/m
SI	Silicon Content	Soil	g/kg
SOM	Soil Organic Matter	Soil	g/kg
SW1	Soil Water Storage	Soil	mm
TK	Total Potassium	Soil	%
TN	Total Nitrogen	Soil	%
TP	Total Phosphorus	Soil	%
Wc	Soil Water Capacity	Soil	mm
Wh	Soil Water Holding Capacity	Soil	%
